# Supplementary material for: Inflammatory bowel disease and bladder cancer risk: based on a Mendelian randomization study
Source: BMC Urol. 2023 Nov 27;23:195. doi: 10.1186/s12894-023-01346-y (PMC10683281; doi:10.1186/s12894-023-01346-y)
Supplement: Supplementary file 1 — Additional file 1. Associations of single nucleotide polymorphisms for Inflammatory Bowel Disease in UK biobank. [file 12894_2023_1346_MOESM1_ESM.xls]

## Sheet: Sheet1
Supplementary Table 1 Associations of single nucleotide polymorphisms for Inflammatory Bowel Disease in UK biobank
SNP	chr.position	EA	OA	EAF	Estimates for exposure			Estimates for bladder cancer			R2	F	steiger_pval
					BETA	SE	pval	BETA	SE	pval
Inflammatory bowel disease
rs10142466	14:69271784	G	A	0.5065	-0.0580054	0.010146	1.08e-08	-0.01965	0.02823	0.486407	0.00168203	110.594	4.17e-07
rs10758669	9:4981602	A	C	0.6504	-0.148762	0.0102138	4.7e-48	-0.02205	0.02965	0.457088	0.0100639	667.31	3.68e-40
rs10761659	10:64445564	G	A	0.5399	0.153811	0.0100347	4.97e-53	0.01501	0.02827	0.595388	0.0117536	780.681	7.49e-45
rs10800309	1:161472158	G	A	0.6578	-0.132111	0.010405	6.15e-37	-0.04375	0.03027	0.148423	0.00785745	519.848	1.79e-29
rs10878302	12:40669826	A	T	0.92855	0.112429	0.0192561	5.26e-09	0.05151	0.05657	0.362493	0.00167724	110.279	3.49e-07
rs10956252	8:126536137	G	C	0.6189	0.0834795	0.0101714	2.26e-16	0.02813	0.02911	0.333887	0.00328737	216.495	3.42e-13
rs11152949	6:106449085	G	A	0.3195	0.105057	0.0106717	7.25e-23	-5.61e-05	0.0302	0.998517	0.00479931	316.546	5.55e-20
rs11185982	10:82305627	C	T	0.1517	-0.077882	0.0137863	1.61e-08	-0.0003031	0.03845	0.993711	0.00156113	102.633	1.52e-07
rs11230563	11:60776209	T	C	0.348	-0.081194	0.0105845	1.71e-14	-0.007548	0.0297	0.799356	0.00299161	196.958	1.92e-12
rs11236797	11:76299649	A	C	0.4444	0.150864	0.00996698	9.32e-52	-0.04368	0.0284	0.124108	0.0112393	746.131	1.48e-41
rs11641016	16:86014881	G	C	0.1973	-0.111288	0.0133908	9.51e-17	-0.05576	0.0357	0.118386	0.0039229	258.513	8.42e-13
rs11677953	2:219121663	A	G	0.3969	0.0790564	0.0100145	2.92e-15	-0.04141	0.02884	0.151112	0.00299209	196.99	9.55e-12
rs11691685	2:145481827	G	A	0.08024	-0.122467	0.0187977	7.27e-11	0.01088	0.05336	0.838494	0.00221378	145.635	2.18e-09
rs11713774	3:18765978	C	T	0.1427	0.0942858	0.0142704	3.92e-11	0.09689	0.03901	0.0130017	0.0021751	143.085	1.68e-07
rs11758694	6:111948621	A	T	0.09938	0.107782	0.0160257	1.75e-11	0.05181	0.04482	0.247742	0.00207952	136.784	5.56e-09
rs11793497	9:139271850	G	A	0.423	0.156206	0.0100484	1.71e-54	-0.04732	0.02844	0.0961612	0.0119108	791.251	1.51e-43
rs1182188	7:2869985	C	T	0.2989	-0.0659028	0.0108086	1.08e-09	0.003063	0.03072	0.920556	0.0018203	119.703	1.77e-08
rs12103	1:1247494	C	T	0.8166	-0.0867354	0.0130755	3.28e-11	-9.84e-05	0.03576	0.997806	0.00225336	148.245	6.93e-10
rs12318183	12:68503836	A	C	0.3854	0.109531	0.01008	1.67e-27	0.0121	0.0289	0.675305	0.0056834	375.191	2.54e-23
rs12411259	1:172866210	A	G	0.2401	0.0669054	0.0115117	6.18e-09	-0.01054	0.03302	0.749549	0.00163343	107.394	1.24e-07
rs1250566	10:81046453	A	G	0.3161	-0.100894	0.0110038	4.77e-20	-0.01782	0.03011	0.554115	0.00440127	290.176	9.71e-17
rs12585310	13:27528347	A	G	0.3136	0.0706485	0.0107636	5.25e-11	-0.02776	0.03046	0.362076	0.00214877	141.349	7.98e-09
rs1267499	6:14715882	C	T	0.81	0.0821443	0.0125131	5.22e-11	-0.02616	0.03584	0.465479	0.00207694	136.614	5.33e-09
rs12718244	7:50175654	A	G	0.4081	0.0761709	0.0100437	3.35e-14	0.006328	0.02852	0.824404	0.002803	184.506	3.15e-12
rs12722515	10:6081230	A	C	0.1627	-0.0989022	0.0142955	4.57e-12	-0.03046	0.03822	0.4255	0.00266508	175.403	8.21e-10
rs12796489	11:3059360	A	C	0.02286	-0.760367	0.0432241	2.87e-69	0.03734	0.1461	0.798252	0.0258291	1740.38	2.1e-59
rs1292053	17:57963537	G	A	0.442	0.0701035	0.00982936	9.89e-13	0.05961	0.02837	0.0356451	0.00242419	159.51	4.62e-09
rs1297258	21:16806709	T	C	0.4249	-0.114524	0.0100654	5.38e-30	0.01585	0.02848	0.57783	0.00640993	423.462	3.26e-25
rs13107612	4:102739980	T	C	0.2969	0.0732561	0.0108741	1.62e-11	-0.06028	0.03043	0.0476431	0.0022405	147.397	3.08e-08
rs13204742	6:128245765	T	G	0.1267	0.0916208	0.0147604	5.39e-10	0.09236	0.0419	0.0274789	0.00185763	122.161	6.96e-07
rs1363907	5:96252803	A	G	0.4212	0.0815026	0.0104086	4.87e-15	-0.0001855	0.02842	0.994791	0.00323884	213.288	3.36e-13
rs1388585	12:40531691	A	G	0.98081	-0.30489	0.031707	6.85e-22	-0.1404	0.1207	0.244794	0.00349926	230.498	1.69e-17
rs1420098	2:102984279	C	T	0.3877	-0.0952951	0.0102776	1.83e-20	-0.002105	0.02888	0.941911	0.00431153	284.234	8.34e-18
rs1517352	2:191931464	C	A	0.6048	0.0778816	0.0102944	3.87e-14	-0.06337	0.02939	0.0310456	0.00289954	190.879	4.3e-10
rs17293632	15:67442596	T	C	0.2364	0.107165	0.0116106	2.71e-20	0.04258	0.03309	0.198244	0.00414619	273.289	5.08e-16
rs17651741	15:38869666	A	G	0.191	0.0702476	0.0126505	2.81e-08	0.05644	0.03561	0.11298	0.00152502	100.255	4.61e-06
rs17694108	19:33731551	A	G	0.2797	0.0857629	0.0111165	1.21e-14	-0.05332	0.03222	0.097949	0.0029637	195.116	5.17e-11
rs17780256	17:70642923	C	A	0.1927	-0.083427	0.0125693	3.19e-11	-0.01607	0.03695	0.66359	0.00216551	142.452	1.83e-09
rs1847472	6:90973159	A	C	0.3421	-0.0672805	0.0108961	6.63e-10	0.06966	0.02948	0.0181134	0.00203761	134.022	1.09e-06
rs1990760	2:163124051	T	C	0.6085	-0.0671151	0.0107006	3.56e-10	0.003293	0.02885	0.909117	0.00214616	141.177	7.01e-09
rs2024092	19:1124031	A	G	0.2162	0.106813	0.0121076	1.12e-18	-0.06036	0.03517	0.0860994	0.00386669	254.795	3.66e-14
rs2050392	10:30691503	A	G	0.6003	0.0691178	0.0102921	1.87e-11	-0.0144	0.02932	0.623448	0.00229252	150.826	1.32e-09
rs2143178	22:39660829	C	T	0.1658	-0.176684	0.0137017	4.8e-38	0.01553	0.03817	0.684069	0.00863533	571.761	2.47e-32
rs2153283	10:59972299	A	C	0.217	-0.0859637	0.0127458	1.54e-11	-0.0209	0.03463	0.546261	0.0025112	165.25	1.45e-09
rs2270395	16:50846832	T	C	0.7616	0.0778411	0.0118554	5.17e-11	0.05444	0.03449	0.114446	0.0022003	144.746	3.28e-08
rs2274351	10:104264107	T	C	0.5373	0.0604993	0.0104442	6.93e-09	-0.01111	0.02824	0.694065	0.0018199	119.676	1.59e-07
rs2297559	1:160854526	A	G	0.6822	0.0741659	0.0110454	1.88e-11	-0.0117	0.03048	0.701132	0.00238509	156.931	1.04e-09
rs2328546	6:20657345	C	T	0.8014	0.0940162	0.0126938	1.3e-13	-0.06111	0.03521	0.0826038	0.00281361	185.206	4.11e-10
rs2395022	7:98750379	C	A	0.95885	-0.181635	0.0233963	8.27e-15	0.1245	0.07108	0.0797995	0.00260345	171.337	4.85e-11
rs2488397	1:197701279	C	G	0.2037	0.09881	0.0121644	4.55e-16	-0.03923	0.03463	0.257276	0.00316738	208.567	9.53e-13
rs2497318	10:94432000	T	C	0.4504	-0.0635464	0.00989735	1.36e-10	-0.02733	0.02841	0.336124	0.0019992	131.491	1.94e-08
rs2538470	7:148220448	G	A	0.6378	-0.0675599	0.0101646	3e-11	-0.02592	0.02913	0.373594	0.00210883	138.716	4.8e-09
rs259964	20:57824309	G	A	0.5414	-0.0674584	0.00983489	6.93e-12	0.009967	0.02836	0.72527	0.00225972	148.664	4.12e-10
rs2688608	10:75658349	T	G	0.557	0.062403	0.00988642	2.75e-10	0.0004686	0.02854	0.9869	0.00192176	126.387	4.52e-09
rs272882	5:131669161	T	G	0.6733	0.166117	0.0108875	1.47e-52	0.03045	0.03098	0.325762	0.0121399	806.657	1.91e-43
rs2836883	21:40466744	A	G	0.2728	-0.168413	0.0115451	3.38e-48	0.01178	0.03189	0.711869	0.0112533	747.073	4.39e-41
rs2847278	18:12778715	T	C	0.841	-0.144528	0.0132236	8.33e-28	0.0494	0.03776	0.190722	0.00558634	368.747	3.63e-22
rs2974935	1:155181843	T	G	0.4948	0.0687256	0.0100715	8.87e-12	-0.04313	0.02819	0.126038	0.00236135	155.366	7.32e-09
rs3024493	1:206943968	A	C	0.1572	0.196922	0.0131753	1.65e-50	-0.009069	0.03909	0.816526	0.0102753	681.475	2.3e-43
rs34779708	10:35466185	G	T	0.3512	0.106679	0.0102408	2.07e-25	0.025	0.02968	0.399577	0.00518625	342.2	6.85e-21
rs34804116	5:72539850	A	C	0.3867	-0.0574631	0.0104322	3.62e-08	-0.0242	0.02902	0.40439	0.00156623	102.969	1.46e-06
rs34856868	1:92554283	A	G	0.03159	-0.195275	0.0340546	9.8e-09	0.01299	0.08245	0.874802	0.00233309	153.502	1.33e-07
rs35164067	19:10525181	A	G	0.2039	-0.11754	0.0127318	2.66e-20	0.05502	0.0351	0.117004	0.00448524	295.738	1.16e-15
rs35256947	2:231161026	C	T	0.2594	0.0821647	0.0113176	3.87e-13	-0.0457	0.03177	0.15028	0.00259391	170.707	4.89e-10
rs35730213	1:200874229	C	G	0.2807	-0.159624	0.0113656	8.33e-45	-0.001396	0.03098	0.964073	0.0102891	682.4	7.36e-39
rs36048684	5:158822929	A	T	0.1107	-0.0941465	0.0159649	3.7e-09	-0.01174	0.04366	0.787952	0.00174516	114.752	7.23e-08
rs367569	16:11365500	T	C	0.2891	-0.0958166	0.011275	1.93e-17	-0.03815	0.03131	0.222998	0.00377371	248.644	9.02e-14
rs3776414	5:10689562	G	T	0.3756	0.0773716	0.0101613	2.65e-14	0.01062	0.0293	0.716803	0.0028079	184.83	3.72e-12
rs3801835	7:26852053	T	C	0.3447	0.064107	0.0106005	1.47e-09	0.008605	0.02985	0.773215	0.00185662	122.095	3.43e-08
rs3853824	17:54880993	C	T	0.6385	0.064031	0.0104099	7.7e-10	-0.0006243	0.02972	0.983239	0.00189269	124.472	1.11e-08
rs4692386	4:26132361	C	T	0.593	0.0579752	0.0101746	1.21e-08	-0.005265	0.02864	0.854122	0.00162242	106.669	1.68e-07
rs4703855	5:71693899	T	C	0.2998	-0.0710611	0.0109034	7.16e-11	-0.02835	0.03108	0.36166	0.00212006	139.456	1.03e-08
rs4743820	9:93928416	T	C	0.7019	0.0639523	0.0108526	3.8e-09	-0.03623	0.03096	0.24188	0.00171151	112.536	4.42e-07
rs4795397	17:38023745	G	A	0.4713	0.138343	0.00996661	8.3e-44	-0.05312	0.02825	0.0599791	0.00953786	632.094	2.67e-34
rs4976646	5:176788570	C	T	0.3415	0.0730113	0.0104794	3.23e-12	0.007158	0.02996	0.811185	0.00239749	157.749	1.65e-10
rs516246	19:49206172	T	C	0.4652	0.0755599	0.0101797	1.15e-13	0.007574	0.02829	0.78886	0.00284082	187.003	1.02e-11
rs55808324	14:88444752	A	G	0.09318	0.141213	0.016844	5.13e-17	-0.03469	0.0471	0.461318	0.00336995	221.951	5.27e-14
rs559928	11:64150370	C	T	0.8128	0.094388	0.0129645	3.33e-13	0.06256	0.03584	0.0809096	0.00271115	178.443	8.85e-10
rs56167332	5:158827769	A	C	0.3375	0.155855	0.0104967	7.17e-50	0.01723	0.0303	0.569508	0.0108625	720.847	4.43e-42
rs6058869	20:31348750	T	C	0.3991	0.0556615	0.0100037	2.63e-08	-0.006094	0.02876	0.832166	0.00148602	97.6873	3.46e-07
rs6074022	20:44740196	T	C	0.7497	-0.0742587	0.0114338	8.32e-11	0.03796	0.03284	0.247628	0.00206954	136.126	1.97e-08
rs6111031	20:1682037	T	C	0.1591	-0.264091	0.0147557	1.23e-71	-0.04797	0.04335	0.268534	0.0186617	1248.25	3.34e-59
rs62037363	16:28865042	C	T	0.3911	0.0987549	0.0102618	6.36e-22	0.01546	0.02879	0.591289	0.00464495	306.317	2.12e-18
rs62434177	6:138087506	A	G	0.03236	-0.179105	0.031375	1.14e-08	0.06645	0.08398	0.428746	0.00200894	132.133	5.22e-07
rs6456426	6:21438889	A	C	0.4984	-0.0643405	0.0099028	8.18e-11	0.01178	0.02836	0.677954	0.00206983	136.145	3.88e-09
rs6466198	7:107480126	T	A	0.386	0.0841312	0.0102451	2.18e-16	-0.03378	0.02902	0.244512	0.00335506	220.967	5.66e-13
rs648541	11:114429934	G	A	0.3409	-0.0648616	0.0106716	1.22e-09	-0.03077	0.03008	0.306408	0.00189053	124.329	1.32e-07
rs6500315	16:50508101	G	A	0.7753	0.0766082	0.0118778	1.12e-10	0.01746	0.03397	0.607295	0.00204481	134.496	6.29e-09
rs6561151	13:44484706	A	G	0.2235	0.1	0.0118661	3.53e-17	-0.0001292	0.03497	0.997052	0.00347095	228.627	4.69e-15
rs6584281	10:101286480	G	A	0.5188	-0.164639	0.00992861	9.36e-62	-0.00772	0.02819	0.784152	0.0135338	900.549	6.48e-53
rs6588248	1:67652984	G	T	0.5297	0.0819867	0.0099185	1.38e-16	0.02986	0.02829	0.291206	0.00334905	220.57	2.91e-13
rs6651252	8:129567181	C	T	0.13	-0.0908484	0.014833	9.08e-10	-0.04351	0.04175	0.297372	0.00186693	122.774	1.08e-07
rs6708373	2:234172846	G	A	0.5277	0.134178	0.0099341	1.43e-41	-0.009595	0.02821	0.733838	0.00897424	594.403	1.77e-35
rs6740462	2:65667272	A	C	0.7378	0.0799597	0.0116057	5.59e-12	-0.0162	0.03194	0.611928	0.00247368	162.775	4.95e-10
rs6745185	2:241586960	G	T	0.7389	0.0698267	0.0115253	1.37e-09	-0.01398	0.03244	0.6665	0.00188133	123.723	4.35e-08
rs67643815	18:67561508	T	G	0.5342	-0.0629092	0.0101798	6.42e-10	0.009352	0.02833	0.74131	0.00196953	129.535	1.85e-08
rs6933404	6:137959235	C	T	0.2108	0.0957518	0.0122643	5.84e-15	-0.09273	0.03416	0.00663743	0.00305057	200.852	3.79e-10
rs7011507	8:49129242	A	G	0.1233	-0.0846011	0.0150825	2.03e-08	0.07341	0.04306	0.088308	0.00154738	101.727	4.43e-06
rs7015630	8:90875918	C	T	0.2657	-0.0627799	0.0113167	2.9e-08	-0.001831	0.03213	0.954575	0.00153793	101.105	2.78e-07
rs71593329	5:158620079	G	T	0.1998	-0.0978042	0.0126731	1.19e-14	-0.02254	0.03505	0.520116	0.00305872	201.39	3.92e-12
rs7194886	16:50725193	T	C	0.4357	-0.126026	0.0100135	2.53e-36	0.02094	0.02856	0.463447	0.00780994	516.68	2.93e-30
rs7240004	18:46395022	G	A	0.3795	-0.0665215	0.0102898	1.01e-10	-0.03743	0.02923	0.200309	0.00208405	137.083	3e-08
rs7253253	19:10714058	T	G	0.95432	-0.134424	0.02313	6.19e-09	0.07009	0.06619	0.289668	0.00157545	103.576	5.29e-07
rs72634258	1:8150638	C	T	0.1757	-0.126877	0.0139965	1.25e-19	-0.06256	0.03712	0.0918333	0.00466287	307.504	5.73e-15
rs72924296	2:199543967	G	A	0.2696	-0.0638392	0.0112629	1.44e-08	-0.03961	0.03151	0.208689	0.00160504	105.524	1.52e-06
rs744166	17:40514201	G	A	0.4204	-0.100017	0.0102076	1.14e-22	-0.008539	0.02855	0.764892	0.00487493	321.558	2.24e-19
rs7523442	1:20165971	T	C	0.5356	0.124537	0.00990061	2.76e-36	0.008992	0.02839	0.75145	0.00771542	510.378	5.35e-31
rs7547569	1:67731368	C	T	0.06675	-0.6472	0.0232516	1.65e-170	-0.07556	0.05541	0.172624	0.0521863	3614.11	1.3e-141
rs7657746	4:123161619	G	A	0.244	-0.0868542	0.0118004	1.83e-13	0.02711	0.03213	0.398749	0.00278306	183.19	6.39e-11
rs769177	6:31547611	T	C	0.02548	0.260903	0.0285603	6.53e-20	-0.0008645	0.1021	0.993246	0.00338048	222.647	2.05e-17
rs7711427	5:40414886	C	A	0.613	0.174764	0.0101797	4.63e-66	-0.01204	0.02884	0.676394	0.0144912	965.191	3.04e-56
rs7773324	6:382559	A	G	0.6002	0.061818	0.0106192	5.84e-09	-0.0191	0.02986	0.522396	0.001834	120.605	2.24e-07
rs780094	2:27741237	C	T	0.6051	-0.0783055	0.00996426	3.88e-15	-0.01714	0.02901	0.554626	0.00293041	192.918	1.34e-12
rs7848647	9:117569046	C	T	0.6746	0.13239	0.0106897	3.16e-35	0.06025	0.02999	0.0444631	0.00769492	509.012	4.48e-27
rs78487399	2:43809347	C	G	0.90326	-0.132093	0.0163913	7.71e-16	0.03878	0.04719	0.411244	0.00304936	200.772	6.4e-13
rs79980175	5:40521892	C	A	0.136	-0.0953162	0.0148313	1.3e-10	-0.06057	0.04215	0.150765	0.00213509	140.447	5.08e-08
rs8127691	21:45614860	C	T	0.6132	-0.114259	0.0100818	8.98e-30	-0.006583	0.02892	0.819917	0.00619298	409.04	1.42e-25
rs913678	20:48955424	C	T	0.3293	-0.0691643	0.0105418	5.35e-11	0.009697	0.03012	0.747481	0.00211307	138.996	2.19e-09
rs9264942	6:31274380	C	T	0.3529	0.094692	0.0107773	1.55e-18	0.02562	0.02945	0.384238	0.00409524	269.917	4.15e-15
rs9273363	6:32626272	A	C	0.2748	-0.193129	0.0120075	3.3e-58	0.04499	0.03073	0.14312	0.0148662	990.542	4.41e-47
rs941823	13:41013977	C	T	0.7509	0.0830172	0.0115361	6.19e-13	0.02158	0.03237	0.504894	0.00257823	169.673	1.14e-10
rs9457247	6:167392174	T	C	0.5398	0.089151	0.0102086	2.48e-18	-0.011	0.02824	0.696947	0.00394877	260.225	1.5e-15
rs9557207	13:100036418	G	A	0.2231	-0.0878448	0.0120782	3.52e-13	0.0703	0.03461	0.0421697	0.00267502	176.059	1.78e-09
rs974801	4:106071064	G	A	0.3799	-0.0727718	0.0101382	7.07e-13	0.07067	0.02934	0.0160325	0.0024951	164.188	7.04e-09
rs9836291	3:49697459	A	G	0.2878	0.160867	0.0105244	9.61e-53	-0.007575	0.03099	0.806901	0.0106086	703.813	2.96e-45
rs9889296	17:32570547	A	G	0.2723	-0.104999	0.0112854	1.35e-20	-0.01588	0.03166	0.616027	0.00436918	288.052	2.52e-17
Crohn's disease
rs10758669	9:4981602	A	C	0.6504	-0.14975	0.6504	4.18504e-34	-0.02205	0.02965	0.457088	0.010198	534.442	2.71776e-29
rs10798069	1:186875459	T	G	0.4925	-0.070387	0.4925	4.24717e-09	0.01988	0.02828	0.481948	0.00247661	128.786	1.10346e-07
rs10800309	1:161472158	G	A	0.6578	-0.0904086	0.6578	8.47813e-13	-0.04375	0.03027	0.148423	0.00367979	191.583	3.63473e-10
rs10878302	12:40669826	A	T	0.92855	0.15677	0.92855	4.20436e-11	0.05151	0.05657	0.362493	0.00326109	169.713	3.19362e-09
rs10956252	8:126536137	G	C	0.6189	0.118641	0.6189	8.34065e-22	0.02813	0.02911	0.333887	0.00663986	346.725	2.53548e-18
rs10995271	10:64438486	C	G	0.6098	-0.187653	0.6098	4.92266e-53	-0.03925	0.0289	0.174381	0.0167577	884.073	1.52577e-44
rs11117431	16:86015316	G	A	0.1978	-0.14927	0.1978	1.09094e-19	-0.05418	0.03575	0.129628	0.00707105	369.402	7.50856e-16
rs11152949	6:106449085	G	A	0.3195	0.133849	0.3195	2.17921e-25	-5.612e-05	0.0302	0.998517	0.00779039	407.276	9.24404e-23
rs11159833	14:88476004	T	C	0.08681	0.155227	0.08681	7.59277e-14	-0.04414	0.04866	0.364334	0.00382028	198.926	1.45002e-11
rs11167518	5:150258920	A	C	0.08143	0.279727	0.08143	3.21144e-45	-0.02842	0.05331	0.593882	0.0117056	614.387	2.23912e-39
rs11185982	10:82305627	C	T	0.1517	-0.109139	0.1517	1.05412e-10	-0.0003031	0.03845	0.993711	0.00306567	159.511	1.12493e-09
rs11236797	11:76299649	A	C	0.4444	0.180737	0.4444	8.53886e-51	-0.04368	0.0284	0.124108	0.016131	850.464	2.91948e-42
rs11691685	2:145481827	G	A	0.08024	-0.157687	0.08024	1.35176e-11	0.01088	0.05336	0.838494	0.00367018	191.081	2.74876e-10
rs11713774	3:18765978	C	T	0.1427	0.132662	0.1427	1.08868e-14	0.09689	0.03901	0.0130017	0.00430606	224.33	9.97514e-11
rs11793497	9:139271850	G	A	0.423	0.168922	0.423	9.80393e-44	-0.04732	0.02844	0.0961612	0.013929	732.729	5.40832e-36
rs12411259	1:172866210	A	G	0.2401	0.134364	0.2401	1.42758e-22	-0.01054	0.03302	0.749549	0.00658786	343.992	7.86931e-20
rs1250573	10:81042475	A	G	0.3155	-0.141693	0.3155	5.85733e-26	-0.008422	0.02997	0.778753	0.00867161	453.748	7.23644e-23
rs1267501	6:14715257	C	T	0.8106	0.0871787	0.8106	9.69059e-09	-0.02932	0.03593	0.414477	0.00233366	121.335	2.73363e-07
rs12694846	2:231148128	G	A	0.2593	0.115366	0.2593	2.50092e-17	-0.0487	0.03177	0.125343	0.00511247	266.557	7.46309e-14
rs12796489	11:3059360	A	C	0.02286	-0.79177	0.02286	4.95564e-51	0.03734	0.1461	0.798252	0.0280066	1494.62	4.89773e-45
rs1292053	17:57963537	G	A	0.442	0.0911854	0.442	1.74703e-14	0.05961	0.02837	0.0356451	0.00410145	213.626	6.27332e-11
rs12949918	17:40526273	C	T	0.4185	-0.104177	0.4185	3.47376e-17	-0.01436	0.02858	0.615319	0.00528225	275.456	6.98143e-15
rs1297258	21:16806709	T	C	0.4249	-0.127246	0.4249	2.10523e-25	0.01585	0.02848	0.57783	0.00791313	413.744	5.46203e-22
rs13001325	2:102939036	T	C	0.3757	-0.122687	0.3757	1.67687e-22	-0.000763	0.02894	0.978965	0.00706093	368.869	3.69314e-20
rs1363907	5:96252803	A	G	0.4212	0.102575	0.4212	3.89135e-16	-0.0001855	0.02842	0.994791	0.00513015	267.483	1.61546e-14
rs1456896	7:50304461	T	C	0.6894	0.0977081	0.6894	1.03467e-13	0.05455	0.02996	0.0687068	0.0040885	212.949	1.44007e-10
rs1517352	2:191931464	C	A	0.6048	0.0800097	0.6048	1.31362e-10	-0.06337	0.02939	0.0310456	0.00306016	159.224	8.93107e-08
rs1646019	16:11359680	T	C	0.303	-0.111379	0.303	8.61787e-17	-0.03845	0.03108	0.216073	0.00523977	273.229	1.00334e-13
rs17129991	1:67862986	T	C	0.02246	-0.284461	0.02246	2.81365e-10	0.1048	0.09148	0.252	0.0035532	184.969	2.52029e-08
rs17293632	15:67442596	T	C	0.2364	0.128384	0.2364	3.69828e-20	0.04258	0.03309	0.198244	0.00595066	310.52	1.61048e-16
rs17388425	5:158824174	G	C	0.1598	-0.157253	0.1598	6.53582e-20	-0.01312	0.03871	0.734683	0.00664029	346.748	1.82755e-17
rs17391694	1:78623626	T	C	0.1226	-0.119051	0.1226	2.61818e-09	0.03552	0.04072	0.383089	0.00304919	158.651	9.94131e-08
rs17622378	5:131778452	G	A	0.4186	0.190197	0.4186	7.17133e-56	0.01041	0.02848	0.714825	0.0176081	929.736	4.48765e-49
rs17694108	19:33731551	A	G	0.2797	0.0795895	0.2797	3.29018e-09	-0.05332	0.03222	0.097949	0.00255239	132.736	4.82585e-07
rs1847472	6:90973159	A	C	0.3421	-0.0853854	0.3421	1.08971e-10	0.06966	0.02948	0.0181134	0.00328179	170.793	1.12387e-07
rs2024092	19:1124031	A	G	0.2162	0.147664	0.2162	7.12525e-25	-0.06036	0.03517	0.0860994	0.00738993	386.184	5.9651e-20
rs212388	6:159490436	T	C	0.6043	-0.102377	0.6043	1.79515e-16	-0.04722	0.02857	0.0984011	0.00501249	261.318	5.18642e-13
rs2153283	10:59972299	A	C	0.217	-0.108804	0.217	2.39497e-12	-0.0209	0.03463	0.546261	0.00402292	209.52	1.43395e-10
rs2227551	10:75669190	T	G	0.7288	0.0994456	0.7288	4.72389e-13	0.001856	0.0313	0.952708	0.0039093	203.579	1.02123e-11
rs2270395	16:50846832	T	C	0.7616	0.124328	0.7616	8.92689e-18	0.05444	0.03449	0.114446	0.00561308	292.805	3.54076e-14
rs2284553	21:34776695	G	A	0.5904	0.103192	0.5904	5.626e-17	0.005502	0.02874	0.848184	0.00515025	268.537	4.70914e-15
rs2395022	7:98750379	C	A	0.95885	-0.177152	0.95885	3.1348e-10	0.1245	0.07108	0.0797995	0.00247652	128.781	8.54314e-08
rs2413583	22:39659773	T	C	0.1654	-0.210407	0.1654	7.72147e-36	0.01664	0.03813	0.662522	0.0122226	641.857	2.56003e-31
rs2538470	7:148220448	G	A	0.6378	-0.0749643	0.6378	1.04597e-09	-0.02592	0.02913	0.373594	0.0025964	135.031	4.71087e-08
rs259964	20:57824309	G	A	0.5414	-0.0713342	0.5414	2.08238e-09	0.009967	0.02836	0.72527	0.00252684	131.404	3.10176e-08
rs2641348	1:120437884	G	A	0.1077	-0.121336	0.1077	9.65162e-10	0.03427	0.04512	0.447507	0.00282967	147.197	3.44578e-08
rs26528	16:28517709	C	T	0.4576	0.119845	0.4576	1.2933e-22	0.03327	0.02827	0.239276	0.00712977	372.491	9.55508e-19
rs2847293	18:12782448	T	A	0.8404	-0.166911	0.8404	6.13762e-26	0.0441	0.03776	0.242829	0.00747341	390.58	1.34058e-21
rs28999107	12:6493100	T	G	0.4387	0.0856594	0.4387	1.2933e-11	0.03506	0.02872	0.222229	0.00361362	188.126	2.21181e-09
rs2974935	1:155181843	T	G	0.4948	0.0755507	0.4948	5.79522e-10	-0.04313	0.02819	0.126038	0.00285365	148.448	9.39415e-08
rs3024505	1:206939904	A	G	0.1573	0.165311	0.1573	3.94548e-25	-0.009284	0.039	0.811839	0.00724495	378.552	3.38382e-22
rs303429	10:30708441	T	C	0.5997	0.0762756	0.5997	8.37568e-10	-0.007359	0.02893	0.799208	0.00279332	145.301	1.15773e-08
rs3129871	6:32406342	C	A	0.6601	-0.087922	0.6601	1.79556e-11	-0.01234	0.02943	0.674994	0.00346885	180.563	5.57404e-10
rs3197999	3:49721532	A	G	0.2812	0.155114	0.2812	2.05211e-33	-0.006141	0.03126	0.844248	0.00972647	509.487	1.39985e-29
rs34592089	4:102926923	A	G	0.05297	0.199406	0.05297	1.41059e-15	0.04644	0.05861	0.428154	0.00398933	207.763	3.61539e-13
rs34779708	10:35466185	G	T	0.3512	0.134457	0.3512	1.89714e-27	0.025	0.02968	0.399577	0.00823877	430.911	2.323e-23
rs34787213	11:60799046	T	C	0.1401	-0.14973	0.1401	2.85496e-16	-0.02316	0.04087	0.570821	0.00540174	281.721	5.16386e-14
rs34804116	5:72539850	A	C	0.3867	-0.0939086	0.3867	1.27145e-13	-0.0242	0.02902	0.40439	0.004183	217.892	1.9078e-11
rs35164067	19:10525181	A	G	0.2039	-0.143373	0.2039	3.18787e-20	0.05502	0.0351	0.117004	0.00667344	348.49	3.08206e-16
rs35320439	2:242737341	C	T	0.3104	0.0840555	0.3104	9.89464e-10	0.008625	0.03045	0.776962	0.00302469	157.373	1.41789e-08
rs35730213	1:200874229	C	G	0.2807	-0.151105	0.2807	7.8361e-28	-0.001396	0.03098	0.964073	0.0092202	482.721	7.17463e-25
rs36016881	1:8051241	G	A	0.1754	-0.108961	0.1754	1.60313e-10	-0.05166	0.03697	0.162256	0.00343435	178.761	2.54718e-08
rs3776414	5:10689562	G	T	0.3756	0.0888353	0.3756	5.04313e-13	0.01062	0.0293	0.716803	0.0037016	192.723	2.1614e-11
rs3801810	7:26892531	A	G	0.2337	0.105079	0.2337	6.63285e-14	0.006661	0.03282	0.839189	0.00395475	205.955	2.5073e-12
rs3853824	17:54880993	C	T	0.6385	0.0813612	0.6385	1.17319e-10	-0.0006243	0.02972	0.983239	0.00305586	159	1.27167e-09
rs438475	6:32186245	A	G	0.1322	0.159076	0.1322	3.41507e-20	-0.08007	0.03898	0.0399945	0.00580618	302.937	1.22549e-15
rs4703855	5:71693899	T	C	0.2998	-0.073261	0.2998	3.03054e-08	-0.02835	0.03108	0.36166	0.00225335	117.15	8.48514e-07
rs4795397	17:38023745	G	A	0.4713	0.132338	0.4713	3.83619e-28	-0.05312	0.02825	0.0599791	0.00872782	456.716	1.82678e-22
rs516246	19:49206172	T	C	0.4652	0.114576	0.4652	1.3277e-20	0.007574	0.02829	0.78886	0.00653203	341.057	3.65771e-18
rs559928	11:64150370	C	T	0.8128	0.099124	0.8128	3.74524e-10	0.06256	0.03584	0.0809096	0.00299004	155.565	9.75949e-08
rs56163845	5:173373948	G	A	0.3096	-0.091908	0.3096	9.3994e-12	-0.04502	0.03065	0.141906	0.00361109	187.993	2.805e-09
rs6074022	20:44740196	T	C	0.7497	-0.0963211	0.7497	2.6965e-12	0.03796	0.03284	0.247628	0.00348194	181.246	5.18133e-10
rs6111031	20:1682037	T	C	0.1591	-0.282366	0.1591	9.60727e-55	-0.04797	0.04335	0.268534	0.0213339	1130.75	1.55783e-46
rs61839660	10:6094697	T	C	0.08983	0.148159	0.08983	3.19227e-13	0.04651	0.04749	0.327416	0.00358947	186.864	5.8062e-11
rs640466	19:34670725	C	T	0.3739	-0.0758092	0.3739	1.30704e-09	0.04258	0.02924	0.145378	0.00269075	139.951	1.60131e-07
rs6456426	6:21438889	A	C	0.4984	-0.0991795	0.4984	1.3671e-16	0.01178	0.02836	0.677954	0.00491824	256.38	1.84419e-14
rs6500315	16:50508101	G	A	0.7753	0.145539	0.7753	2.17721e-23	0.01746	0.03397	0.607295	0.00738009	385.666	2.75161e-20
rs6561151	13:44484706	A	G	0.2235	0.147148	0.2235	4.6752e-25	-0.0001292	0.03497	0.997052	0.0075155	392.796	1.83446e-22
rs6651252	8:129567181	C	T	0.13	-0.149029	0.13	3.86011e-16	-0.04351	0.04175	0.297372	0.00502382	261.911	2.20392e-13
rs6679677	1:114303808	A	C	0.09755	-0.185152	0.09755	4.66659e-17	0.001652	0.04641	0.971606	0.00603583	314.992	2.64016e-15
rs6702421	1:197559324	T	C	0.2255	0.110194	0.2255	6.52529e-15	-0.02994	0.0333	0.368553	0.00424145	220.949	1.74343e-12
rs6738394	2:219110625	A	G	0.4519	0.0777406	0.4519	8.97635e-11	-0.01851	0.02834	0.51357	0.00299384	155.763	3.64286e-09
rs6738490	2:234161583	C	T	0.5274	0.226164	0.5274	4.25794e-78	-0.0088	0.02821	0.755092	0.0254983	1357.25	8.81289e-69
rs6740462	2:65667272	A	C	0.7378	0.099737	0.7378	1.7362e-12	-0.0162	0.03194	0.611928	0.0038487	200.411	8.78866e-11
rs6827756	4:123184411	C	T	0.6251	-0.0789645	0.6251	3.27002e-10	0.01388	0.02935	0.636356	0.00292253	152.042	7.79858e-09
rs6908425	6:20728731	C	T	0.7843	0.103988	0.7843	4.80839e-12	-0.05651	0.0342	0.0984011	0.00365872	190.482	2.34219e-09
rs7015630	8:90875918	C	T	0.2657	-0.0842498	0.2657	8.99974e-10	-0.001831	0.03213	0.954575	0.0027697	144.069	8.38754e-09
rs7085798	10:101288347	A	C	0.5176	-0.174348	0.5176	1.52651e-47	-0.008536	0.02819	0.762079	0.0151798	799.542	7.28944e-42
rs71624119	5:55440730	A	G	0.2422	-0.0923221	0.2422	6.574e-10	-0.007742	0.03319	0.815568	0.00312874	162.804	8.97647e-09
rs7194886	16:50725193	T	C	0.4357	-0.226986	0.4357	1.4184e-77	0.02094	0.02856	0.463447	0.0253353	1348.35	2.90589e-67
rs7236492	18:77220616	T	C	0.1537	-0.0996611	0.1537	9.09452e-09	-0.02348	0.03743	0.530396	0.00258392	134.38	1.85181e-07
rs72727394	15:38847022	T	C	0.2007	0.103233	0.2007	5.28202e-12	0.04815	0.03524	0.17183	0.0034192	177.969	1.41062e-09
rs727563	22:41867377	T	C	0.7973	-0.0921252	0.7973	1.88274e-10	0.04059	0.03506	0.246945	0.00274323	142.688	1.84223e-08
rs7438704	4:48363245	G	A	0.6435	0.0839019	0.6435	3.41979e-11	-0.005854	0.02951	0.842752	0.00322984	168.081	6.16443e-10
rs7517847	1:67681669	G	T	0.4352	-0.335814	0.4352	1.37721e-159	-0.02292	0.02833	0.418504	0.0554385	3044.49	1.07321e-138
rs76906269	12:40607709	G	A	0.01883	0.394341	0.01883	1.74703e-26	0.1234	0.1198	0.303319	0.00574604	299.781	2.92573e-22
rs7711427	5:40414886	C	A	0.613	0.24803	0.613	5.16535e-88	-0.01204	0.02884	0.676394	0.0291884	1559.58	3.08674e-77
rs7773324	6:382559	A	G	0.6002	0.078744	0.6002	1.06106e-09	-0.0191	0.02986	0.522396	0.0029758	154.821	2.98019e-08
rs7786444	7:28154384	T	C	0.1163	0.112085	0.1163	9.83354e-10	-0.05161	0.04304	0.230515	0.00258232	134.297	7.93099e-08
rs77981966	2:43777964	T	C	0.07271	0.182656	0.07271	2.1923e-16	-0.007327	0.05306	0.890184	0.00449891	234.422	1.36439e-14
rs780094	2:27741237	C	T	0.6051	-0.116483	0.6051	4.55722e-22	-0.01714	0.02901	0.554626	0.00648439	338.554	4.9444e-19
rs7848647	9:117569046	C	T	0.6746	0.141308	0.6746	1.54846e-27	0.06025	0.02999	0.0444631	0.00876652	458.759	8.88586e-22
rs7969592	12:68579649	G	A	0.4746	-0.0731898	0.4746	1.03612e-09	0.03828	0.02824	0.175267	0.00267146	138.945	1.10251e-07
rs79980175	5:40521892	C	A	0.136	-0.134258	0.136	1.69551e-13	-0.06057	0.04215	0.150765	0.00423607	220.668	9.35843e-11
rs8127691	21:45614860	C	T	0.6132	-0.123357	0.6132	4.4761e-24	-0.006583	0.02892	0.819917	0.00721849	377.16	2.79434e-21
rs915286	13:40695992	A	G	0.5488	0.066645	0.5488	2.5875e-08	-0.02857	0.02848	0.315864	0.00219962	114.35	8.66647e-07
rs9264942	6:31274380	C	T	0.3529	0.150794	0.3529	6.77798e-32	0.02562	0.02945	0.384238	0.0103854	544.362	3.59203e-27
rs9457247	6:167392174	T	C	0.5398	0.123663	0.5398	2.07922e-23	-0.011	0.02824	0.696947	0.00759782	397.131	1.79624e-20
rs9491892	6:128280358	G	T	0.1496	0.137869	0.1496	3.80102e-17	0.06897	0.03887	0.0760326	0.00483635	252.091	1.93275e-13
rs9494844	6:137983469	A	C	0.2519	-0.088944	0.2519	4.18071e-10	-0.02834	0.03338	0.395822	0.00298161	155.125	1.99951e-08
rs9554587	13:100040654	G	A	0.2242	-0.0951561	0.2242	8.28896e-11	0.06863	0.0346	0.0473151	0.00314984	163.905	4.49717e-08
rs9594766	13:43040043	A	G	0.5294	-0.0735547	0.5294	1.38526e-09	-0.02628	0.02825	0.352209	0.00269579	140.214	6.44577e-08
rs9889296	17:32570547	A	G	0.2723	-0.143097	0.2723	2.95665e-25	-0.01588	0.03166	0.616027	0.00811505	424.388	6.1531e-22
Ulcerative colitis
rs10185424	2:102662888	G	T	0.5396	-0.0965995	0.0125621	1.47367e-14	-0.01857	0.02833	0.512153	0.00463647	222.39	1.48009e-12
rs10460566	2:25483121	A	G	0.7611	-0.0817673	0.0144699	1.59643e-08	-0.02925	0.03263	0.370084	0.00243135	116.363	4.01661e-07
rs10748783	10:101285872	A	C	0.5237	-0.164756	0.0126394	7.73393e-39	-0.005828	0.02819	0.836219	0.0135418	655.4	1.16999e-34
rs10758669	9:4981602	A	C	0.6504	-0.143218	0.0128828	1.03753e-28	-0.02205	0.02965	0.457088	0.00932776	449.528	7.58225e-25
rs10761659	10:64445564	G	A	0.5399	0.117315	0.0126238	1.49796e-20	0.01501	0.02827	0.595388	0.00683758	328.694	5.90302e-18
rs1077773	7:17442679	A	G	0.5238	0.0721282	0.012398	5.96458e-09	0.004844	0.02855	0.865287	0.00259534	124.232	4.80706e-08
rs10910092	1:2501516	G	A	0.4676	-0.0863506	0.0127821	1.42266e-11	0.009469	0.02819	0.737055	0.00371256	177.909	3.10161e-10
rs11083840	19:47119910	G	T	0.4025	0.0691316	0.0125262	3.41036e-08	0.01736	0.02865	0.544503	0.00229872	110.001	4.7543e-07
rs11150589	16:30482494	C	T	0.5268	-0.0798521	0.0127057	3.28398e-10	-0.0006058	0.02839	0.982978	0.00317902	152.26	2.71337e-09
rs111830527	1:22687173	A	G	0.05254	-0.192324	0.0292804	5.08745e-11	0.0251	0.0615	0.683125	0.00368254	176.466	1.10676e-09
rs11229555	11:58408687	T	G	0.2515	-0.0823351	0.0144507	1.2147e-08	0.07498	0.03304	0.0232809	0.00255229	122.166	2.9522e-06
rs11230563	11:60776209	T	C	0.348	-0.0750666	0.0133556	1.90296e-08	-0.007548	0.0297	0.799356	0.00255712	122.397	1.56626e-07
rs11641184	16:11704651	A	C	0.4762	0.0780232	0.0124939	4.24043e-10	-0.0001932	0.02824	0.994542	0.00303691	145.433	3.31978e-09
rs11676348	2:219010146	T	C	0.4763	0.0744362	0.0124232	2.07678e-09	-0.02602	0.02822	0.356533	0.00276415	132.335	7.33034e-08
rs1182188	7:2869985	C	T	0.2989	-0.107615	0.0137507	5.03153e-15	0.003063	0.03072	0.920556	0.0048538	232.865	1.54795e-13
rs12103	1:1247494	C	T	0.8166	-0.0995588	0.0162944	9.96369e-10	-9.835e-05	0.03576	0.997806	0.00296892	142.167	7.10317e-09
rs12132349	1:200875242	A	T	0.2809	-0.166942	0.0143783	3.63664e-31	0.002921	0.03095	0.924805	0.0112591	543.663	5.47758e-28
rs12318183	12:68503836	A	C	0.3854	0.162178	0.0126604	1.44278e-37	0.0121	0.0289	0.675305	0.01246	602.384	3.61587e-33
rs12718244	7:50175654	A	G	0.4081	0.0717762	0.0126545	1.4115e-08	0.006328	0.02852	0.824404	0.00248889	119.124	1.13559e-07
rs12720356	19:10469975	C	A	0.08572	0.153279	0.0227683	1.67225e-11	-0.05157	0.04775	0.280156	0.00368262	176.469	1.60154e-09
rs12796489	11:3059360	A	C	0.02286	-0.67649	0.0559623	1.21787e-33	0.03734	0.1461	0.798252	0.0204449	996.476	6.03782e-30
rs1297256	21:16805676	T	C	0.4249	-0.10106	0.0127351	2.09604e-15	0.01455	0.02846	0.609256	0.00499136	239.498	1.9068e-13
rs13136827	4:123171318	C	T	0.1622	-0.111814	0.0176452	2.34542e-10	0.05115	0.03716	0.168655	0.00339792	162.78	2.62657e-08
rs13255292	8:129076573	T	C	0.3284	-0.075463	0.0137225	3.81514e-08	0.001557	0.03027	0.959003	0.00251196	120.23	2.05469e-07
rs13430791	2:43481013	A	G	0.1202	0.105886	0.0186614	1.39422e-08	-0.01403	0.04245	0.74114	0.00237135	113.484	1.35792e-07
rs1517352	2:191931464	C	A	0.6048	0.0777839	0.0129859	2.09991e-09	-0.06337	0.02939	0.0310456	0.00289227	138.486	6.12984e-07
rs16841904	1:197701992	T	C	0.2028	0.0860225	0.015305	1.90349e-08	-0.04106	0.03466	0.236102	0.00239271	114.509	7.52016e-07
rs17694108	19:33731551	A	G	0.2797	0.0958444	0.0139396	6.16737e-12	-0.05332	0.03222	0.097949	0.00370143	177.374	2.1477e-09
rs17780256	17:70642923	C	A	0.1927	-0.115389	0.0160316	6.12774e-13	-0.01607	0.03695	0.66359	0.00414262	198.604	2.37883e-11
rs1801274	1:161479745	G	A	0.4958	-0.170896	0.012653	1.4345e-41	-0.02743	0.02834	0.333119	0.0146017	707.459	9.35782e-36
rs1990760	2:163124051	T	C	0.6085	-0.0855732	0.0134145	1.7809e-10	0.003293	0.02885	0.909117	0.00348898	167.157	1.87989e-09
rs2274351	10:104264107	T	C	0.5373	0.0710979	0.0130334	4.89531e-08	-0.01111	0.02824	0.694065	0.00251339	120.299	4.57598e-07
rs2395022	7:98750379	C	A	0.95885	-0.183896	0.029166	2.87919e-10	0.1245	0.07108	0.0797995	0.00266867	127.751	6.13127e-08
rs2497318	10:94432000	T	C	0.4504	-0.0714375	0.0125164	1.14641e-08	-0.02733	0.02841	0.336124	0.00252655	120.931	3.38034e-07
rs2516440	6:31440497	A	G	0.3222	-0.0997745	0.0137762	4.40352e-13	-0.03731	0.03085	0.226517	0.00434807	208.496	9.42423e-11
rs272882	5:131669161	T	G	0.6733	0.145856	0.0138588	6.66807e-26	0.03045	0.03098	0.325762	0.00935915	451.055	4.64916e-22
rs2836883	21:40466744	A	G	0.2728	-0.227134	0.0147424	1.47333e-53	0.01178	0.03189	0.711869	0.0204688	997.663	1.86991e-47
rs3024493	1:206943968	A	C	0.1572	0.226278	0.0163471	1.41971e-43	-0.009069	0.03909	0.816526	0.0135672	656.65	7.7855e-39
rs34659678	6:111888540	T	C	0.05734	0.209947	0.0250948	5.95251e-17	0.05388	0.06166	0.382208	0.00476499	228.584	2.05436e-14
rs35223180	1:8185902	T	G	0.1791	-0.141003	0.0175766	1.0392e-15	-0.06195	0.03686	0.0928966	0.00584618	280.756	1.61976e-12
rs36070529	5:158619835	A	G	0.1999	-0.091704	0.0160211	1.04073e-08	-0.02323	0.03506	0.507575	0.00269007	128.778	1.86735e-07
rs3774937	4:103434253	C	T	0.3257	0.099276	0.0131621	4.60787e-14	-0.02484	0.02957	0.400774	0.00432902	207.579	6.06928e-12
rs3776414	5:10689562	G	T	0.3756	0.0704798	0.0128464	4.10346e-08	0.01062	0.0293	0.716803	0.00232996	111.499	3.71876e-07
rs4366152	9:117564875	C	T	0.68	0.120371	0.0135814	7.79471e-19	0.06042	0.03012	0.0448745	0.00630569	302.963	8.75942e-15
rs4456788	21:45616324	A	G	0.6106	-0.102758	0.0127344	7.06968e-16	-0.01108	0.0289	0.701455	0.00502128	240.941	5.36632e-14
rs4656958	1:160856964	G	A	0.6821	0.0824158	0.0138702	2.8167e-09	-0.01118	0.03048	0.713839	0.00294571	141.052	3.52732e-08
rs4676410	2:241563739	A	G	0.2038	0.142022	0.0157426	1.85481e-19	-0.0117	0.03498	0.737904	0.00654587	314.579	3.17493e-17
rs4712520	6:20640871	C	T	0.8182	0.0929892	0.0166206	2.20841e-08	-0.08387	0.03644	0.0213796	0.00257246	123.134	4.96153e-06
rs4728142	7:128573967	A	G	0.439	0.0969671	0.0126655	1.91823e-14	-0.05013	0.02837	0.0772681	0.00463133	222.143	2.23988e-11
rs4743820	9:93928416	T	C	0.7019	0.0809228	0.0137572	4.04772e-09	-0.03623	0.03096	0.24188	0.00274037	131.193	1.99382e-07
rs4747886	10:6176166	T	C	0.4081	0.0738479	0.0128701	9.58341e-09	0.0007708	0.02859	0.978494	0.00263464	126.118	5.68972e-08
rs4795397	17:38023745	G	A	0.4713	0.139853	0.012577	1.00624e-28	-0.05312	0.02825	0.0599791	0.00974721	469.942	3.00313e-23
rs4812833	20:43068996	A	G	0.5188	0.103346	0.0125571	1.87068e-16	0.04337	0.02864	0.129957	0.00533265	255.962	2.59661e-13
rs483905	11:96023427	A	G	0.289	0.0849927	0.0135107	3.15929e-10	0.04191	0.03084	0.1741	0.00296866	142.155	3.26375e-08
rs4947328	6:31561747	G	A	0.02366	0.239455	0.038129	3.38314e-10	-0.0143	0.1041	0.8908	0.00264907	126.811	3.49159e-09
rs4973341	2:228660362	T	C	0.6627	0.073473	0.0131405	2.25336e-08	0.009263	0.02992	0.756833	0.00241334	115.499	2.00189e-07
rs4976646	5:176788570	C	T	0.3415	0.0787748	0.0132165	2.51721e-09	0.007158	0.02996	0.811185	0.00279094	133.621	2.52868e-08
rs55808324	14:88444752	A	G	0.09318	0.127209	0.021035	1.47092e-09	-0.03469	0.0471	0.461318	0.0027347	130.921	3.90798e-08
rs56167332	5:158827769	A	C	0.3375	0.141368	0.0131737	7.2711e-27	0.01723	0.0303	0.569508	0.008937	430.527	1.79864e-23
rs59418206	10:35331624	A	G	0.3508	0.0735513	0.012978	1.45001e-08	0.02809	0.02969	0.344112	0.00246405	117.932	4.02103e-07
rs6111031	20:1682037	T	C	0.1591	-0.260863	0.0190685	1.33137e-42	-0.04797	0.04335	0.268534	0.0182083	885.441	2.0517e-36
rs61893460	11:76291154	A	G	0.4447	0.121119	0.0125424	4.60363e-22	-0.04653	0.02839	0.101158	0.00724518	348.431	6.41675e-18
rs6426833	1:20171860	A	G	0.536	0.232387	0.0125836	3.77051e-76	0.009856	0.02822	0.726942	0.0268619	1317.87	1.43508e-67
rs6466198	7:107480126	T	A	0.386	0.133923	0.0128457	1.8954e-25	-0.03378	0.02902	0.244512	0.00850151	409.368	2.01508e-21
rs661054	11:114430410	G	A	0.3408	-0.124858	0.0135529	3.18273e-20	-0.0307	0.03008	0.307539	0.00700454	336.777	4.39587e-17
rs6920220	6:138006504	A	G	0.2086	0.146936	0.015222	4.77969e-22	-0.09259	0.03382	0.00618016	0.00712848	342.778	1.33575e-16
rs7240004	18:46395022	G	A	0.3795	-0.0823655	0.0130179	2.49862e-10	-0.03743	0.02923	0.200309	0.00319502	153.029	2.32207e-08
rs7404095	16:23864590	C	T	0.5796	0.0717686	0.0126826	1.52416e-08	-0.003837	0.02863	0.893367	0.00251009	120.141	1.04252e-07
rs7547569	1:67731368	C	T	0.06675	-0.495701	0.0291648	8.70964e-65	-0.07556	0.05541	0.172624	0.0306139	1507.76	3.06891e-55
rs7608910	2:61204856	G	A	0.3909	0.127099	0.0126851	1.25026e-23	-0.09128	0.0291	0.00171002	0.00769252	370.111	2.06532e-17
rs76546301	7:50498389	A	G	0.01822	0.26496	0.0410174	1.04918e-10	0.05808	0.1074	0.588573	0.00251162	120.214	2.71567e-09
rs76904798	12:40614434	T	C	0.1368	0.104624	0.0176013	2.77984e-09	0.06126	0.04004	0.126038	0.00258518	123.744	2.69417e-07
rs7711427	5:40414886	C	A	0.613	0.088938	0.0127983	3.67367e-12	-0.01204	0.02884	0.676394	0.00375298	179.853	1.11148e-10
rs7738430	6:31508836	C	T	0.02624	0.367964	0.0340763	3.50913e-27	-0.008041	0.1003	0.936138	0.00691921	332.645	1.92013e-24
rs79045992	16:68518992	A	G	0.1033	0.118093	0.02083	1.43321e-08	-0.002034	0.04773	0.966006	0.0025836	123.668	8.39947e-08
rs8096327	18:12887750	G	A	0.3839	0.093806	0.0127914	2.24233e-13	-0.01717	0.02924	0.557057	0.00416256	199.564	1.37271e-11
rs913678	20:48955424	C	T	0.3293	-0.0757579	0.013301	1.22914e-08	0.009697	0.03012	0.747481	0.00253516	121.344	1.19645e-07
rs9271255	6:32580357	T	C	0.732	-0.284959	0.013809	1.31009e-94	0.02048	0.03157	0.516654	0.0318596	1571.13	3.70146e-83
rs9271858	6:32595223	G	A	0.511	0.122709	0.0129368	2.41769e-21	-0.0122	0.02831	0.6665	0.00752511	361.995	8.89225e-19
rs941823	13:41013977	C	T	0.7509	0.108669	0.0146906	1.39155e-13	0.02158	0.03237	0.504894	0.00441771	211.851	1.07804e-11
rs9611131	22:39662480	C	T	0.1477	-0.142696	0.0181548	3.84326e-15	0.01349	0.04009	0.736377	0.00512657	246.019	2.14574e-13
rs9836291	3:49697459	A	G	0.2878	0.170257	0.0132458	8.19785e-38	-0.007575	0.03099	0.806901	0.0118832	574.162	1.11402e-33
rs9891119	17:40507980	C	A	0.3536	-0.0895467	0.0133101	1.72346e-11	-0.02076	0.02959	0.482948	0.00366558	175.65	7.72603e-10
rs9941524	2:199499443	G	A	0.4559	0.0977156	0.0127881	2.15278e-14	0.01656	0.02866	0.563378	0.00473703	227.236	1.7248e-12
EA, effect allele. OA, other allele. EAF, effect allele frequency. SE, standard error.
