# Supplementary material for: Inflammatory bowel disease and bladder cancer risk: based on a Mendelian randomization study
Source: BMC Urol. 2023 Nov 27;23:195. doi: 10.1186/s12894-023-01346-y (PMC10683281; doi:10.1186/s12894-023-01346-y)
Supplement: Supplementary file 2 — Additional file 2. Associations of single nucleotide polymorphisms for Inflammatory Bowel Disease in FinnGen. [file 12894_2023_1346_MOESM2_ESM.xls]

## Sheet: Sheet1
Supplementary Table 2 Associations of single nucleotide polymorphisms for Inflammatory Bowel Disease in FinnGen
SNP	chr.position	EA	OA	EAF	Estimates for exposure			Estimates for bladder cancer			R2	F	steiger_pval
					BETA	SE	P	BETA	SE	P
Inflammatory Bowel Disease
rs10142466	14:69271784	G	A	0.5065	-0.0580054	0.010146	1.08365e-08	0.0381345	0.032057	0.23421	0.00168203	110.594	3.3065e-06
rs10758669	9:4981602	A	C	0.6504	-0.148762	0.0102138	4.69894e-48	-0.00424845	0.0333323	0.898578	0.0100639	667.31	3.76576e-39
rs10761659	10:64445564	G	A	0.5399	0.153811	0.0100347	4.9705e-53	0.0342626	0.0321015	0.285827	0.0117536	780.681	8.59598e-41
rs10800309	1:161472158	G	A	0.6578	-0.132111	0.010405	6.1546e-37	0.00313549	0.0330846	0.924496	0.00785745	519.848	3.33983e-30
rs10878302	12:40669826	A	T	0.92855	0.112429	0.0192561	5.26393e-09	-0.0840684	0.0664152	0.205584	0.00167724	110.279	2.26991e-06
rs10956252	8:126536137	G	C	0.6189	0.0834795	0.0101714	2.26204e-16	0.0729894	0.0357694	0.0412952	0.00328737	216.495	6.45034e-11
rs11152949	6:106449085	G	A	0.3195	0.105057	0.0106717	7.2477e-23	-0.0114338	0.0371532	0.758275	0.00479931	316.546	2.04348e-18
rs11185982	10:82305627	C	T	0.1517	-0.077882	0.0137863	1.61161e-08	0.0584514	0.0486328	0.229405	0.00156113	102.633	4.55577e-06
rs11230563	11:60776209	T	C	0.348	-0.081194	0.0105845	1.70608e-14	0.0614095	0.0373357	0.100013	0.00299161	196.958	5.00416e-10
rs11236797	11:76299649	A	C	0.4444	0.150864	0.00996698	9.31751e-52	0.0227443	0.0326855	0.486521	0.0112393	746.131	1.02416e-40
rs11641016	16:86014881	G	C	0.1973	-0.111288	0.0133908	9.50605e-17	-0.0214119	0.0364695	0.557125	0.0039229	258.513	4.14216e-13
rs11677953	2:219121663	A	G	0.3969	0.0790564	0.0100145	2.92213e-15	0.033147	0.0345538	0.337415	0.00299209	196.99	1.88143e-11
rs11691685	2:145481827	G	A	0.08024	-0.122467	0.0187977	7.26942e-11	-0.049507	0.058387	0.396487	0.00221378	145.635	3.43049e-08
rs11713774	3:18765978	C	T	0.1427	0.0942858	0.0142704	3.91922e-11	-0.0478725	0.0495742	0.334207	0.0021751	143.085	2.84951e-08
rs11793497	9:139271850	G	A	0.423	0.156206	0.0100484	1.70844e-54	0.0624096	0.0324626	0.0545419	0.0119108	791.251	8.49819e-40
rs1182188	7:2869985	C	T	0.2989	-0.0659028	0.0108086	1.07912e-09	0.0140508	0.0334455	0.674404	0.0018203	119.703	1.01157e-07
rs12318183	12:68503836	A	C	0.3854	0.109531	0.01008	1.66994e-27	0.0114422	0.0342116	0.738037	0.0056834	375.191	4.23686e-22
rs12411259	1:172866210	A	G	0.2401	0.0669054	0.0115117	6.17504e-09	0.0142807	0.0358558	0.690423	0.00163343	107.394	3.8454e-07
rs1250566	10:81046453	A	G	0.3161	-0.100894	0.0110038	4.7698e-20	0.0183087	0.0326998	0.575546	0.00440127	290.176	9.20352e-16
rs12585310	13:27528347	A	G	0.3136	0.0706485	0.0107636	5.24928e-11	-0.0165685	0.0342512	0.628573	0.00214877	141.349	1.0759e-08
rs1267499	6:14715882	C	T	0.81	0.0821443	0.0125131	5.21555e-11	0.0903304	0.0492856	0.0668329	0.00207694	136.614	2.7538e-07
rs12718244	7:50175654	A	G	0.4081	0.0761709	0.0100437	3.35274e-14	0.0012086	0.0349498	0.972414	0.002803	184.506	8.35921e-12
rs12722515	10:6081230	A	C	0.1627	-0.0989022	0.0142955	4.56773e-12	-0.0362625	0.0454983	0.425448	0.00266508	175.403	3.54934e-09
rs12796489	11:3059360	A	C	0.02286	-0.760367	0.0432241	2.87276e-69	-0.420114	0.231539	0.0696097	0.0258291	1740.38	1.81747e-51
rs1292053	17:57963537	G	A	0.442	0.0701035	0.00982936	9.88781e-13	-0.0440717	0.0322586	0.171877	0.00242419	159.51	4.85113e-09
rs1297258	21:16806709	T	C	0.4249	-0.114524	0.0100654	5.37898e-30	-0.036905	0.0324415	0.255294	0.00640993	423.462	1.34713e-22
rs13107612	4:102739980	T	C	0.2969	0.0732561	0.0108741	1.61994e-11	0.0214337	0.0347299	0.537133	0.0022405	147.397	5.98296e-09
rs13204742	6:128245765	T	G	0.1267	0.0916208	0.0147604	5.39312e-10	-0.011496	0.047788	0.809893	0.00185763	122.161	3.77575e-08
rs13407913	2:25097644	G	A	0.4306	0.0917072	0.00988181	1.6885e-20	-0.0287322	0.0326413	0.378729	0.00412409	271.826	1.24506e-15
rs1363907	5:96252803	A	G	0.4212	0.0815026	0.0104086	4.86519e-15	-0.0080162	0.0328814	0.807393	0.00323884	213.288	3.2906e-12
rs1388585	12:40531691	A	G	0.98081	-0.30489	0.031707	6.8533e-22	0.112091	0.0994119	0.259512	0.00349926	230.498	2.47788e-16
rs1420098	2:102984279	C	T	0.3877	-0.0952951	0.0102776	1.82516e-20	0.0178591	0.032618	0.58402	0.00431153	284.234	4.10592e-16
rs1517352	2:191931464	C	A	0.6048	0.0778816	0.0102944	3.86545e-14	0.030047	0.0330657	0.363506	0.00289954	190.879	1.19515e-10
rs1569328	14:75741751	T	C	0.1702	-0.0809722	0.0136766	3.20959e-09	0.0049017	0.0419029	0.906878	0.00185197	121.789	1.18812e-07
rs17293632	15:67442596	T	C	0.2364	0.107165	0.0116106	2.70894e-20	0.00863776	0.0366572	0.813715	0.00414619	273.289	1.85134e-16
rs17651741	15:38869666	A	G	0.191	0.0702476	0.0126505	2.80892e-08	0.0107656	0.0402873	0.7893	0.00152502	100.255	9.63454e-07
rs17694108	19:33731551	A	G	0.2797	0.0857629	0.0111165	1.21032e-14	-0.00314084	0.0336233	0.925576	0.0029637	195.116	4.3541e-12
rs17780256	17:70642923	C	A	0.1927	-0.083427	0.0125693	3.19374e-11	-0.0203379	0.0422473	0.630231	0.00216551	142.452	7.21469e-09
rs181826	5:141526057	A	C	0.6266	0.0820444	0.0104471	4.05229e-15	-0.0245481	0.0337297	0.466743	0.00314987	207.411	1.22258e-11
rs1847472	6:90973159	A	C	0.3421	-0.0672805	0.0108961	6.62857e-10	0.00113386	0.0366875	0.975345	0.00203761	134.022	2.66998e-08
rs1990760	2:163124051	T	C	0.6085	-0.0671151	0.0107006	3.56246e-10	0.0224999	0.0325173	0.488977	0.00214616	141.177	8.06549e-08
rs2024092	19:1124031	A	G	0.2162	0.106813	0.0121076	1.1246e-18	0.0350691	0.0383865	0.360938	0.00386669	254.795	3.67801e-14
rs2050392	10:30691503	A	G	0.6003	0.0691178	0.0102921	1.87241e-11	-0.00625293	0.0325471	0.847649	0.00229252	150.826	2.22064e-09
rs2143178	22:39660829	C	T	0.1658	-0.176684	0.0137017	4.79954e-38	0.0250298	0.0497607	0.614962	0.00863533	571.761	3.21512e-30
rs2153283	10:59972299	A	C	0.217	-0.0859637	0.0127458	1.53568e-11	-0.0107843	0.0376367	0.774467	0.0025112	165.25	2.42749e-09
rs2270395	16:50846832	T	C	0.7616	0.0778411	0.0118554	5.17249e-11	0.0101405	0.0348368	0.770987	0.0022003	144.746	6.51016e-09
rs2274351	10:104264107	T	C	0.5373	0.0604993	0.0104442	6.93043e-09	-0.010456	0.0319931	0.743805	0.0018199	119.676	3.58602e-07
rs2297559	1:160854526	A	G	0.6822	0.0741659	0.0110454	1.88495e-11	-0.0210374	0.0341243	0.537569	0.00238509	156.931	6.72866e-09
rs2328546	6:20657345	C	T	0.8014	0.0940162	0.0126938	1.29718e-13	-0.00152896	0.0374534	0.967437	0.00281361	185.206	2.56893e-11
rs2395022	7:98750379	C	A	0.95885	-0.181635	0.0233963	8.26799e-15	0.018356	0.0781408	0.814279	0.00260345	171.337	4.91019e-12
rs2488397	1:197701279	C	G	0.2037	0.09881	0.0121644	4.55302e-16	-0.0724071	0.0447126	0.105364	0.00316738	208.567	3.18596e-11
rs2497318	10:94432000	T	C	0.4504	-0.0635464	0.00989735	1.35781e-10	-0.0338898	0.0322887	0.293908	0.0019992	131.491	8.9921e-08
rs2538470	7:148220448	G	A	0.6378	-0.0675599	0.0101646	2.99916e-11	-0.0264511	0.0330906	0.424085	0.00210883	138.716	1.53542e-08
rs259964	20:57824309	G	A	0.5414	-0.0674584	0.00983489	6.92947e-12	-0.00627506	0.0324971	0.846884	0.00225972	148.664	9.97103e-10
rs2688608	10:75658349	T	G	0.557	0.062403	0.00988642	2.75467e-10	-0.0474573	0.032135	0.139727	0.00192176	126.387	4.09612e-07
rs272882	5:131669161	T	G	0.6733	0.166117	0.0108875	1.46656e-52	-0.00671115	0.0326857	0.837319	0.0121399	806.657	1.32127e-42
rs2836883	21:40466744	A	G	0.2728	-0.168413	0.0115451	3.37831e-48	0.0199024	0.0369929	0.590572	0.0112533	747.073	2.90227e-38
rs2847278	18:12778715	T	C	0.841	-0.144528	0.0132236	8.32722e-28	0.0510104	0.0452375	0.259483	0.00558634	368.747	6.49791e-21
rs2974935	1:155181843	T	G	0.4948	0.0687256	0.0100715	8.86748e-12	-0.02886	0.0322683	0.371121	0.00236135	155.366	7.61955e-09
rs3024493	1:206943968	A	C	0.1572	0.196922	0.0131753	1.64778e-50	0.0225386	0.0445345	0.61279	0.0102753	681.475	3.4089e-40
rs34779708	10:35466185	G	T	0.3512	0.106679	0.0102408	2.073e-25	-0.0235109	0.033172	0.478475	0.00518625	342.2	9.09941e-20
rs34804116	5:72539850	A	C	0.3867	-0.0574631	0.0104322	3.62402e-08	0.0282117	0.0331534	0.3948	0.00156623	102.969	4.06979e-06
rs34856868	1:92554283	A	G	0.03159	-0.195275	0.0340546	9.79873e-09	-0.0604694	0.0903487	0.503311	0.00233309	153.502	1.00939e-06
rs35164067	19:10525181	A	G	0.2039	-0.11754	0.0127318	2.65705e-20	0.0101836	0.0415622	0.806441	0.00448525	295.738	1.88504e-16
rs35256947	2:231161026	C	T	0.2594	0.0821647	0.0113176	3.87347e-13	-0.0144349	0.0387959	0.709839	0.00259391	170.707	1.60801e-10
rs35730213	1:200874229	C	G	0.2807	-0.159624	0.0113656	8.33489e-45	-0.112582	0.0392443	0.00412098	0.0102891	682.4	2.55416e-30
rs36048684	5:158822929	A	T	0.1107	-0.0941465	0.0159649	3.69939e-09	-0.00416423	0.0622625	0.946676	0.00174516	114.752	1.18551e-07
rs367569	16:11365500	T	C	0.2891	-0.0958166	0.011275	1.92664e-17	-0.0647331	0.0360334	0.0724202	0.00377371	248.644	5.18949e-12
rs3776414	5:10689562	G	T	0.3756	0.0773716	0.0101613	2.65033e-14	0.0430203	0.034975	0.218687	0.0028079	184.83	2.20951e-10
rs3801835	7:26852053	T	C	0.3447	0.064107	0.0106005	1.47058e-09	0.0138216	0.0359646	0.700748	0.00185662	122.095	1.18925e-07
rs3853824	17:54880993	C	T	0.6385	0.064031	0.0104099	7.70123e-10	-0.0408133	0.0321517	0.204299	0.00189269	124.472	5.49408e-07
rs4692386	4:26132361	C	T	0.593	0.0579752	0.0101746	1.21194e-08	0.0498908	0.0331462	0.132279	0.00162242	106.669	6.85921e-06
rs4703855	5:71693899	T	C	0.2998	-0.0710611	0.0109034	7.15649e-11	-0.00569007	0.0334225	0.864816	0.00212006	139.456	6.2027e-09
rs4743820	9:93928416	T	C	0.7019	0.0639523	0.0108526	3.79656e-09	0.0324228	0.0340184	0.340541	0.00171151	112.536	9.05851e-07
rs4795397	17:38023745	G	A	0.4713	0.138343	0.00996661	8.30233e-44	-0.0774657	0.0319603	0.0153585	0.00953786	632.094	1.54617e-30
rs4976646	5:176788570	C	T	0.3415	0.0730113	0.0104794	3.23445e-12	0.0191658	0.0334028	0.566118	0.00239749	157.749	1.50508e-09
rs516246	19:49206172	T	C	0.4652	0.0755599	0.0101797	1.14842e-13	-0.0984112	0.0329738	0.00284014	0.00284082	187.003	5.98993e-08
rs55808324	14:88444752	A	G	0.09318	0.141213	0.016844	5.13452e-17	-0.0652433	0.057124	0.253398	0.00336995	221.951	1.46193e-12
rs559928	11:64150370	C	T	0.8128	0.094388	0.0129645	3.32583e-13	0.0644655	0.0404318	0.110841	0.00271115	178.443	3.90599e-09
rs56167332	5:158827769	A	C	0.3375	0.155855	0.0104967	7.16638e-50	0.00844511	0.0346261	0.807313	0.0108625	720.847	2.47236e-40
rs6058869	20:31348750	T	C	0.3991	0.0556615	0.0100037	2.63494e-08	0.0156158	0.0326486	0.632438	0.00148602	97.6873	1.44771e-06
rs6074022	20:44740196	T	C	0.7497	-0.0742587	0.0114338	8.32339e-11	0.0390059	0.0360835	0.279701	0.00206954	136.126	6.68609e-08
rs6111031	20:1682037	T	C	0.1591	-0.264091	0.0147557	1.23225e-71	-0.100245	0.0485396	0.0389018	0.0186617	1248.25	1.40088e-52
rs62037363	16:28865042	C	T	0.3911	0.0987549	0.0102618	6.36209e-22	0.0534518	0.0325679	0.100747	0.00464495	306.317	1.43323e-15
rs62434177	6:138087506	A	G	0.03236	-0.179105	0.031375	1.13951e-08	0.00139079	0.0704569	0.984251	0.00200894	132.133	2.66463e-07
rs6456426	6:21438889	A	C	0.4984	-0.0643405	0.0099028	8.18276e-11	0.0778809	0.0319669	0.0148385	0.00206983	136.145	1.44023e-06
rs6466198	7:107480126	T	A	0.386	0.0841312	0.0102451	2.17771e-16	-0.0517358	0.0332953	0.120221	0.00335506	220.967	1.51806e-11
rs648541	11:114429934	G	A	0.3409	-0.0648616	0.0106716	1.21728e-09	0.00697348	0.0327328	0.831294	0.00189053	124.329	6.80707e-08
rs6500315	16:50508101	G	A	0.7753	0.0766082	0.0118778	1.12065e-10	0.0326048	0.0442675	0.461403	0.00204481	134.496	3.65377e-08
rs6561151	13:44484706	A	G	0.2235	0.1	0.0118661	3.53346e-17	-0.00154185	0.039946	0.96921	0.00347095	228.627	3.15636e-14
rs6584281	10:101286480	G	A	0.5188	-0.164639	0.00992861	9.36268e-62	0.031697	0.0320958	0.323361	0.0135338	900.549	6.89909e-48
rs6588248	1:67652984	G	T	0.5297	0.0819867	0.0099185	1.38484e-16	0.013337	0.032023	0.677057	0.00334905	220.57	3.24614e-13
rs6651252	8:129567181	C	T	0.13	-0.0908484	0.014833	9.08239e-10	0.00754128	0.0502536	0.880714	0.00186693	122.774	4.61644e-08
rs6708373	2:234172846	G	A	0.5277	0.134178	0.0099341	1.42561e-41	-0.0351955	0.0322807	0.275583	0.00897424	594.403	9.81117e-32
rs6740462	2:65667272	A	C	0.7378	0.0799597	0.0116057	5.59114e-12	0.0120077	0.0332093	0.71767	0.00247368	162.775	1.31869e-09
rs6745185	2:241586960	G	T	0.7389	0.0698267	0.0115253	1.37322e-09	-0.0268495	0.0424013	0.526588	0.00188133	123.723	2.01304e-07
rs6933404	6:137959235	C	T	0.2108	0.0957518	0.0122643	5.83848e-15	0.0548556	0.0410792	0.181757	0.00305057	200.852	9.48262e-11
rs7011507	8:49129242	A	G	0.1233	-0.0846011	0.0150825	2.03222e-08	0.0407283	0.0574146	0.478094	0.00154738	101.727	1.93807e-06
rs7015630	8:90875918	C	T	0.2657	-0.0627799	0.0113167	2.89694e-08	0.0429332	0.0359202	0.231995	0.00153793	101.105	6.94621e-06
rs71593329	5:158620079	G	T	0.1998	-0.0978042	0.0126731	1.18659e-14	-0.127409	0.0451973	0.00481804	0.00305872	201.39	8.59375e-09
rs7194886	16:50725193	T	C	0.4357	-0.126026	0.0100135	2.53338e-36	0.00823699	0.0321651	0.797885	0.00780994	516.68	2.31903e-29
rs7240004	18:46395022	G	A	0.3795	-0.0665215	0.0102898	1.01436e-10	-0.035678	0.0332722	0.283582	0.00208405	137.083	7.60823e-08
rs7253253	19:10714058	T	G	0.95432	-0.134424	0.02313	6.18586e-09	-0.0347085	0.0699955	0.619988	0.00157545	103.576	4.79655e-07
rs72634258	1:8150638	C	T	0.1757	-0.126877	0.0139965	1.24652e-19	-0.0096946	0.0367033	0.791677	0.00466287	307.504	7.01947e-16
rs72924296	2:199543967	G	A	0.2696	-0.0638392	0.0112629	1.44391e-08	-0.00643078	0.0382171	0.866371	0.00160504	105.524	4.52513e-07
rs744166	17:40514201	G	A	0.4204	-0.100017	0.0102076	1.14446e-22	-0.00811857	0.0323798	0.802024	0.00487493	321.558	2.37877e-18
rs7523442	1:20165971	T	C	0.5356	0.124537	0.00990061	2.76439e-36	0.00297756	0.0320097	0.925887	0.00771542	510.378	1.12211e-29
rs7547569	1:67731368	C	T	0.06675	-0.6472	0.0232516	1.65196e-170	0.0355243	0.0773252	0.645937	0.0521863	3614.11	1.01907e-136
rs7608910	2:61204856	G	A	0.3909	0.126444	0.0100484	2.59956e-36	-0.00152223	0.0330659	0.963281	0.00761344	503.58	8.48442e-30
rs7657746	4:123161619	G	A	0.244	-0.0868542	0.0118004	1.83485e-13	0.0779168	0.0455801	0.0873675	0.00278306	183.19	3.40631e-09
rs769177	6:31547611	T	C	0.02548	0.260903	0.0285603	6.5283e-20	-0.0554113	0.0710277	0.43531	0.00338048	222.647	2.53567e-15
rs7773324	6:382559	A	G	0.6002	0.061818	0.0106192	5.83687e-09	-0.0121338	0.0322432	0.706679	0.001834	120.605	3.49898e-07
rs780094	2:27741237	C	T	0.6051	-0.0783055	0.00996426	3.88329e-15	-0.0435521	0.0334498	0.192912	0.00293041	192.918	6.33607e-11
rs7848647	9:117569046	C	T	0.6746	0.13239	0.0106897	3.15791e-35	0.00094187	0.0345696	0.978264	0.00769492	509.012	5.90681e-29
rs78487399	2:43809347	C	G	0.90326	-0.132093	0.0163913	7.71081e-16	-0.0880862	0.0702671	0.209991	0.00304936	200.772	1.61711e-11
rs913678	20:48955424	C	T	0.3293	-0.0691643	0.0105418	5.34687e-11	0.0289599	0.0336362	0.389252	0.00211307	138.996	2.79548e-08
rs9264942	6:31274380	C	T	0.3529	0.094692	0.0107773	1.54703e-18	-0.0234075	0.0357126	0.512183	0.00409524	269.917	2.00091e-14
rs9273363	6:32626272	A	C	0.2748	-0.193129	0.0120075	3.30217e-58	0.0145007	0.0360247	0.687299	0.0148662	990.542	1.21316e-46
rs941823	13:41013977	C	T	0.7509	0.0830172	0.0115361	6.18728e-13	-0.0292603	0.0361046	0.417693	0.00257823	169.673	7.79773e-10
rs9457247	6:167392174	T	C	0.5398	0.089151	0.0102086	2.48085e-18	0.00830569	0.0320875	0.795755	0.00394877	260.225	7.67302e-15
rs9557207	13:100036418	G	A	0.2231	-0.0878448	0.0120782	3.5156e-13	-0.0462761	0.0465916	0.320598	0.00267502	176.059	8.26856e-10
rs974801	4:106071064	G	A	0.3799	-0.0727718	0.0101382	7.07457e-13	-0.0310328	0.0328568	0.344921	0.0024951	164.188	1.24098e-09
rs9836291	3:49697459	A	G	0.2878	0.160867	0.0105244	9.61391e-53	-0.00698772	0.032544	0.829989	0.0106086	703.813	9.92285e-43
rs9889296	17:32570547	A	G	0.2723	-0.104999	0.0112854	1.35301e-20	0.0316939	0.0340358	0.351753	0.00436918	288.052	1.25145e-15
Crohn's disease
rs10758669	9:4981602	A	C	0.6504	-0.14975	0.012299	4.18504e-34	-0.00424845	0.0333323	0.898578	0.010198	534.442	6.4947e-29
rs10798069	1:186875459	T	G	0.4925	-0.070387	0.0119822	4.24717e-09	0.0263545	0.0319698	0.409737	0.00247661	128.786	3.6117e-07
rs10800309	1:161472158	G	A	0.6578	-0.0904086	0.0126389	8.47813e-13	0.00313549	0.0330846	0.924496	0.00367979	191.583	5.75521e-11
rs10878302	12:40669826	A	T	0.92855	0.15677	0.023765	4.20436e-11	-0.0840684	0.0664152	0.205584	0.00326109	169.713	2.38549e-08
rs10956252	8:126536137	G	C	0.6189	0.118641	0.0123641	8.34065e-22	0.0729894	0.0357694	0.0412952	0.00663986	346.725	8.9991e-16
rs10995271	10:64438486	C	G	0.6098	-0.187653	0.012242	4.92266e-53	-0.025436	0.0329052	0.439518	0.0167577	884.073	2.35843e-43
rs11117431	16:86015316	G	A	0.1978	-0.14927	0.0164404	1.09094e-19	-0.0213972	0.0364683	0.557382	0.00707105	369.402	4.24992e-16
rs11152949	6:106449085	G	A	0.3195	0.133849	0.0128549	2.17921e-25	-0.0114338	0.0371532	0.758275	0.00779039	407.276	2.89938e-21
rs11159833	14:88476004	T	C	0.08681	0.155227	0.0207601	7.59277e-14	-0.0847048	0.0575671	0.141181	0.00382028	198.926	2.75687e-10
rs11167518	5:150258920	A	C	0.08143	0.279727	0.0198222	3.21144e-45	0.0127001	0.057807	0.826105	0.0117056	614.387	4.33948e-38
rs11185982	10:82305627	C	T	0.1517	-0.109139	0.0168972	1.05412e-10	0.0584514	0.0486328	0.229405	0.00306567	159.511	4.26332e-08
rs11236797	11:76299649	A	C	0.4444	0.180737	0.0120572	8.53886e-51	0.0227443	0.0326855	0.486521	0.016131	850.464	1.122e-41
rs11691685	2:145481827	G	A	0.08024	-0.157687	0.0233162	1.35176e-11	-0.049507	0.058387	0.396487	0.00367018	191.081	3.6943e-09
rs11713774	3:18765978	C	T	0.1427	0.132662	0.0171654	1.08868e-14	-0.0478725	0.0495742	0.334207	0.00430606	224.33	1.58185e-11
rs11793497	9:139271850	G	A	0.423	0.168922	0.0121801	9.80393e-44	0.0624096	0.0324626	0.0545419	0.013929	732.729	2.93006e-33
rs12411259	1:172866210	A	G	0.2401	0.134364	0.0137443	1.42758e-22	0.0142807	0.0358558	0.690423	0.00658786	343.992	9.10636e-19
rs1250573	10:81042475	A	G	0.3155	-0.141693	0.0134477	5.85733e-26	0.0505718	0.0332722	0.128525	0.00867161	453.748	8.36013e-20
rs1267501	6:14715257	C	T	0.8106	0.0871787	0.0151984	9.69059e-09	0.0907354	0.0492879	0.0656327	0.00233366	121.335	4.99409e-06
rs12694846	2:231148128	G	A	0.2593	0.115366	0.0136242	2.50092e-17	-0.0159493	0.0387061	0.680295	0.00511247	266.557	2.23571e-14
rs12796489	11:3059360	A	C	0.02286	-0.79177	0.0526931	4.95564e-51	-0.420114	0.231539	0.0696097	0.0280066	1494.62	2.46903e-39
rs1292053	17:57963537	G	A	0.442	0.0911854	0.0118917	1.74703e-14	-0.0440717	0.0322586	0.171877	0.00410145	213.626	6.64365e-11
rs12949918	17:40526273	C	T	0.4185	-0.104177	0.0123587	3.47376e-17	-0.00807886	0.032382	0.802984	0.00528225	275.456	1.79675e-14
rs1297258	21:16806709	T	C	0.4249	-0.127246	0.0122169	2.10523e-25	-0.036905	0.0324415	0.255294	0.00791313	413.744	5.90693e-20
rs13001325	2:102939036	T	C	0.3757	-0.122687	0.0125708	1.67687e-22	0.0276651	0.0339467	0.415098	0.00706093	368.869	4.38847e-18
rs13407913	2:25097644	G	A	0.4306	0.114508	0.0119519	9.63607e-22	-0.0287322	0.0326413	0.378729	0.00642974	335.682	2.28802e-17
rs1363907	5:96252803	A	G	0.4212	0.102575	0.0125984	3.89135e-16	-0.0080162	0.0328814	0.807393	0.00513015	267.483	1.34178e-13
rs1456896	7:50304461	T	C	0.6894	0.0977081	0.0131392	1.03467e-13	-0.0115005	0.0354171	0.745398	0.0040885	212.949	1.80423e-11
rs1517352	2:191931464	C	A	0.6048	0.0800097	0.0124517	1.31362e-10	0.030047	0.0330657	0.363506	0.00306016	159.224	2.65086e-08
rs1569328	14:75741751	T	C	0.1702	-0.109215	0.0167191	6.47441e-11	0.0049017	0.0419029	0.906878	0.00336921	175.358	2.37582e-09
rs1646019	16:11359680	T	C	0.303	-0.111379	0.013383	8.61787e-17	-0.06153	0.0350801	0.0794328	0.00523977	273.229	2.9567e-12
rs17129991	1:67862986	T	C	0.02246	-0.284461	0.0450901	2.81365e-10	0.00128318	0.123553	0.991714	0.0035532	184.969	6.42016e-09
rs17293632	15:67442596	T	C	0.2364	0.128384	0.0139602	3.69828e-20	0.00863776	0.0366572	0.813715	0.00595066	310.52	5.49244e-17
rs17388425	5:158824174	G	C	0.1598	-0.157253	0.0172142	6.53582e-20	-0.0932568	0.04437	0.0355705	0.00664029	346.748	3.14635e-14
rs17391694	1:78623626	T	C	0.1226	-0.119051	0.0199954	2.61818e-09	-0.0258522	0.0470323	0.582547	0.00304919	158.651	1.37407e-07
rs17622378	5:131778452	G	A	0.4186	0.190197	0.0120781	7.17133e-56	0.0137395	0.0344142	0.689716	0.0176081	929.736	1.30607e-46
rs17694108	19:33731551	A	G	0.2797	0.0795895	0.0134523	3.29018e-09	-0.00314084	0.0336233	0.925576	0.00255239	132.736	6.23558e-08
rs181826	5:141526057	A	C	0.6266	0.0995948	0.0127047	4.53419e-15	-0.0245481	0.0337297	0.466743	0.0046416	241.892	4.06782e-12
rs1847472	6:90973159	A	C	0.3421	-0.0853854	0.0132299	1.08971e-10	0.00113386	0.0366875	0.975345	0.00328179	170.793	3.00817e-09
rs2024092	19:1124031	A	G	0.2162	0.147664	0.0143378	7.12525e-25	0.0350691	0.0383865	0.360938	0.00738993	386.184	7.10924e-20
rs212388	6:159490436	T	C	0.6043	-0.102377	0.0124319	1.79515e-16	-0.0280371	0.0336915	0.405313	0.00501249	261.318	3.91548e-13
rs2153283	10:59972299	A	C	0.217	-0.108804	0.0155227	2.39497e-12	-0.0107843	0.0376367	0.774467	0.00402292	209.52	2.25583e-10
rs2227551	10:75669190	T	G	0.7288	0.0994456	0.0137489	4.72389e-13	-0.0450985	0.033568	0.179111	0.0039093	203.579	8.41366e-10
rs2270395	16:50846832	T	C	0.7616	0.124328	0.0144786	8.92689e-18	0.0101405	0.0348368	0.770987	0.00561308	292.805	6.53287e-15
rs2284553	21:34776695	G	A	0.5904	0.103192	0.0123247	5.626e-17	0.000388346	0.0330353	0.990621	0.00515025	268.537	1.30988e-14
rs2395022	7:98750379	C	A	0.95885	-0.177152	0.0281553	3.1348e-10	0.018356	0.0781408	0.814279	0.00247652	128.781	1.18047e-08
rs2413583	22:39659773	T	C	0.1654	-0.210407	0.0168361	7.72147e-36	0.0243715	0.0497922	0.624512	0.0122226	641.857	1.12651e-29
rs2538470	7:148220448	G	A	0.6378	-0.0749643	0.0122847	1.04597e-09	-0.0264511	0.0330906	0.424085	0.0025964	135.031	1.10853e-07
rs259964	20:57824309	G	A	0.5414	-0.0713342	0.0119064	2.08238e-09	-0.00627506	0.0324971	0.846884	0.00252684	131.404	5.26961e-08
rs2641348	1:120437884	G	A	0.1077	-0.121336	0.0198422	9.65162e-10	-0.0081528	0.0450407	0.85636	0.00282967	147.197	2.68772e-08
rs26528	16:28517709	C	T	0.4576	0.119845	0.0122466	1.2933e-22	0.0604358	0.0320764	0.0595484	0.00712977	372.491	1.27476e-16
rs2847293	18:12782448	T	A	0.8404	-0.166911	0.0158476	6.13762e-26	0.0516931	0.0444113	0.244439	0.00747341	390.58	2.39465e-20
rs28999107	12:6493100	T	G	0.4387	0.0856594	0.0126539	1.2933e-11	-0.0111344	0.0325219	0.732076	0.00361362	188.126	1.05936e-09
rs2974935	1:155181843	T	G	0.4948	0.0755507	0.0121937	5.79522e-10	-0.02886	0.0322683	0.371121	0.00285365	148.448	8.45445e-08
rs3024505	1:206939904	A	G	0.1573	0.165311	0.0159634	3.94548e-25	0.0244178	0.0444052	0.582398	0.00724495	378.552	1.16529e-20
rs303429	10:30708441	T	C	0.5997	0.0762756	0.0124275	8.37568e-10	-0.00177767	0.0324861	0.956361	0.00279332	145.301	1.79526e-08
rs3129871	6:32406342	C	A	0.6601	-0.087922	0.0130803	1.79556e-11	-0.080472	0.0333186	0.0157253	0.00346885	180.563	1.53144e-07
rs3197999	3:49721532	A	G	0.2812	0.155114	0.0128775	2.05211e-33	-0.000377143	0.0327451	0.990811	0.00972647	509.487	1.502e-28
rs34592089	4:102926923	A	G	0.05297	0.199406	0.0249741	1.41059e-15	0.0628234	0.169257	0.71051	0.00398933	207.763	5.69975e-13
rs34779708	10:35466185	G	T	0.3512	0.134457	0.0123872	1.89714e-27	-0.0235109	0.033172	0.478475	0.00823877	430.911	2.55438e-22
rs34787213	11:60799046	T	C	0.1401	-0.14973	0.0183059	2.85496e-16	0.0238593	0.0539178	0.658118	0.00540174	281.721	1.85299e-13
rs34804116	5:72539850	A	C	0.3867	-0.0939086	0.0126747	1.27145e-13	0.0282117	0.0331534	0.3948	0.004183	217.892	8.52912e-11
rs35164067	19:10525181	A	G	0.2039	-0.143373	0.015563	3.18787e-20	0.0101836	0.0415622	0.806441	0.00667344	348.49	4.99957e-17
rs35320439	2:242737341	C	T	0.3104	0.0840555	0.0137546	9.89464e-10	0.00854514	0.0378854	0.82155	0.00302469	157.373	3.03083e-08
rs35730213	1:200874229	C	G	0.2807	-0.151105	0.0138184	7.8361e-28	-0.112582	0.0392443	0.00412098	0.0092202	482.721	3.57086e-19
rs36016881	1:8051241	G	A	0.1754	-0.108961	0.0170379	1.60313e-10	-0.00602335	0.036269	0.868099	0.00343435	178.761	5.73188e-09
rs3776414	5:10689562	G	T	0.3756	0.0888353	0.012297	5.04313e-13	0.0430203	0.034975	0.218687	0.0037016	192.723	6.70121e-10
rs3801810	7:26892531	A	G	0.2337	0.105079	0.01402	6.63285e-14	0.010776	0.0410319	0.792841	0.00395475	205.955	1.05248e-11
rs3853824	17:54880993	C	T	0.6385	0.0813612	0.0126283	1.17319e-10	-0.0408133	0.0321517	0.204299	0.00305586	159	5.37794e-08
rs438475	6:32186245	A	G	0.1322	0.159076	0.0172814	3.41507e-20	-0.0760863	0.0576978	0.187269	0.00580618	302.937	1.69803e-15
rs4703855	5:71693899	T	C	0.2998	-0.073261	0.0132248	3.03054e-08	-0.00569007	0.0334225	0.864816	0.00225335	117.15	4.77594e-07
rs4795397	17:38023745	G	A	0.4713	0.132338	0.0120311	3.83619e-28	-0.0774657	0.0319603	0.0153585	0.00872782	456.716	4.22098e-20
rs516246	19:49206172	T	C	0.4652	0.114576	0.0123121	1.3277e-20	-0.0984112	0.0329738	0.00284014	0.00653203	341.057	1.30639e-13
rs559928	11:64150370	C	T	0.8128	0.099124	0.0158237	3.74524e-10	0.0644655	0.0404318	0.110841	0.00299004	155.565	2.64137e-07
rs56163845	5:173373948	G	A	0.3096	-0.091908	0.0134853	9.3994e-12	-0.0295022	0.032691	0.366815	0.00361109	187.993	3.13523e-09
rs6074022	20:44740196	T	C	0.7497	-0.0963211	0.0137745	2.6965e-12	0.0390059	0.0360835	0.279701	0.00348194	181.246	1.76576e-09
rs6111031	20:1682037	T	C	0.1591	-0.282366	0.018121	9.60727e-55	-0.100245	0.0485396	0.0389018	0.0213339	1130.75	9.68989e-42
rs61839660	10:6094697	T	C	0.08983	0.148159	0.0203346	3.19227e-13	-0.048946	0.0792018	0.536582	0.00358947	186.864	9.90354e-11
rs640466	19:34670725	C	T	0.3739	-0.0758092	0.0124963	1.30704e-09	0.0218399	0.0331412	0.509899	0.00269075	139.951	9.83386e-08
rs6456426	6:21438889	A	C	0.4984	-0.0991795	0.0119962	1.3671e-16	0.0778809	0.0319669	0.0148385	0.00491824	256.38	2.67436e-11
rs6500315	16:50508101	G	A	0.7753	0.145539	0.0146056	2.17721e-23	0.0326048	0.0442675	0.461403	0.00738009	385.666	6.25876e-19
rs6561151	13:44484706	A	G	0.2235	0.147148	0.0142318	4.6752e-25	-0.00154185	0.039946	0.96921	0.0075155	392.796	2.0184e-21
rs6651252	8:129567181	C	T	0.13	-0.149029	0.0183017	3.86011e-16	0.00754128	0.0502536	0.880714	0.00502382	261.911	1.01141e-13
rs6679677	1:114303808	A	C	0.09755	-0.185152	0.0220556	4.66659e-17	0.0157047	0.0456377	0.730757	0.00603583	314.992	3.06305e-14
rs6702421	1:197559324	T	C	0.2255	0.110194	0.0141395	6.52529e-15	-0.0236135	0.0423339	0.576987	0.00424145	220.949	3.43139e-12
rs6738394	2:219110625	A	G	0.4519	0.0777406	0.011991	8.97635e-11	0.019931	0.0330191	0.546096	0.00299384	155.763	9.75233e-09
rs6738490	2:234161583	C	T	0.5274	0.226164	0.0120892	4.25794e-78	-0.0357079	0.0322849	0.268715	0.0254983	1357.25	3.44988e-63
rs6740462	2:65667272	A	C	0.7378	0.099737	0.0141387	1.7362e-12	0.0120077	0.0332093	0.71767	0.0038487	200.411	2.08604e-10
rs6827756	4:123184411	C	T	0.6251	-0.0789645	0.0125632	3.27002e-10	0.0468662	0.03212	0.144538	0.00292253	152.042	1.79366e-07
rs6908425	6:20728731	C	T	0.7843	0.103988	0.0150464	4.80839e-12	-0.00992806	0.0365764	0.786059	0.00365872	190.482	3.89142e-10
rs7015630	8:90875918	C	T	0.2657	-0.0842498	0.0137523	8.99974e-10	0.0429332	0.0359202	0.231995	0.0027697	144.069	2.26912e-07
rs7085798	10:101288347	A	C	0.5176	-0.174348	0.0120372	1.52651e-47	0.0300956	0.0320934	0.348372	0.0151798	799.542	1.92534e-38
rs71624119	5:55440730	A	G	0.2422	-0.0923221	0.0149485	6.574e-10	-0.0124035	0.0432566	0.774308	0.00312874	162.804	2.46701e-08
rs7194886	16:50725193	T	C	0.4357	-0.226986	0.0121749	1.4184e-77	0.00823699	0.0321651	0.797885	0.0253353	1348.35	3.39651e-65
rs7236492	18:77220616	T	C	0.1537	-0.0996611	0.017342	9.09452e-09	-0.00522777	0.0402962	0.896777	0.00258392	134.38	1.59193e-07
rs72727394	15:38847022	T	C	0.2007	0.103233	0.0149661	5.28202e-12	0.00165415	0.0397022	0.966767	0.0034192	177.969	2.36523e-10
rs727563	22:41867377	T	C	0.7973	-0.0921252	0.014461	1.88274e-10	-0.0334254	0.0361588	0.355275	0.00274323	142.688	3.6645e-08
rs7438704	4:48363245	G	A	0.6435	0.0839019	0.0126601	3.41979e-11	0.0245753	0.0322779	0.44644	0.00322984	168.081	6.39393e-09
rs7517847	1:67681669	G	T	0.4352	-0.335814	0.0124758	1.37721e-159	0.0282136	0.0322297	0.381362	0.0554385	3044.49	2.08562e-131
rs7608910	2:61204856	G	A	0.3909	0.120609	0.0121405	2.94917e-23	-0.00152223	0.0330659	0.963281	0.00692698	361.822	6.9394e-20
rs76906269	12:40607709	G	A	0.01883	0.394341	0.0370279	1.74703e-26	0.0368386	0.186643	0.843535	0.00574604	299.781	2.29426e-22
rs7773324	6:382559	A	G	0.6002	0.078744	0.012909	1.06106e-09	-0.0121338	0.0322432	0.706679	0.0029758	154.821	4.48409e-08
rs7786444	7:28154384	T	C	0.1163	0.112085	0.0183382	9.83354e-10	-0.00838882	0.0612813	0.891117	0.00258232	134.297	2.47347e-08
rs77981966	2:43777964	T	C	0.07271	0.182656	0.0222451	2.1923e-16	0.129936	0.0907475	0.15219	0.00449891	234.422	2.50935e-12
rs780094	2:27741237	C	T	0.6051	-0.116483	0.0120611	4.55722e-22	-0.0435521	0.0334498	0.192912	0.00648439	338.554	5.08583e-17
rs7848647	9:117569046	C	T	0.6746	0.141308	0.0129961	1.54846e-27	0.00094187	0.0345696	0.978264	0.00876652	458.759	1.53145e-23
rs7969592	12:68579649	G	A	0.4746	-0.0731898	0.011991	1.03612e-09	-0.00865858	0.0329439	0.792684	0.00267146	138.945	3.42192e-08
rs915286	13:40695992	A	G	0.5488	0.066645	0.0119709	2.5875e-08	-0.0295789	0.0319984	0.355286	0.00219962	114.35	1.87271e-06
rs9264942	6:31274380	C	T	0.3529	0.150794	0.0128298	6.77798e-32	-0.0234075	0.0357126	0.512183	0.0103854	544.362	4.35143e-26
rs9457247	6:167392174	T	C	0.5398	0.123663	0.0124045	2.07922e-23	0.00830569	0.0320875	0.795755	0.00759782	397.131	1.10914e-19
rs9491892	6:128280358	G	T	0.1496	0.137869	0.0163762	3.80102e-17	0.0246343	0.0451426	0.585274	0.00483635	252.091	4.72661e-14
rs9494844	6:137983469	A	C	0.2519	-0.088944	0.0142376	4.18071e-10	0.0160088	0.0340902	0.63864	0.00298161	155.125	2.55016e-08
rs9554587	13:100040654	G	A	0.2242	-0.0951561	0.0146501	8.28896e-11	-0.0487703	0.0465952	0.295246	0.00314984	163.905	2.49779e-08
rs9594766	13:43040043	A	G	0.5294	-0.0735547	0.0121434	1.38526e-09	-0.0176253	0.0329091	0.592253	0.00269579	140.214	7.90709e-08
rs9889296	17:32570547	A	G	0.2723	-0.143097	0.0137815	2.95665e-25	0.0316939	0.0340358	0.351753	0.00811505	424.388	3.69085e-20
Ulcerative colitis
rs10185424	2:102662888	G	T	0.5396	-0.0965995	0.0125621	1.47367e-14	0.0329568	0.0125621	0.344092	0.00463647	222.39	1.3053e-11
rs10460566	2:25483121	A	G	0.7611	-0.0817673	0.0144699	1.59643e-08	0.0244654	0.0144699	0.559255	0.00243135	116.363	5.27901e-07
rs10748783	10:101285872	A	C	0.5237	-0.164756	0.0126394	7.73393e-39	0.0318529	0.0126394	0.321004	0.0135418	655.4	1.30586e-31
rs10758669	9:4981602	A	C	0.6504	-0.143218	0.0128828	1.03753e-28	-0.00424845	0.0128828	0.898578	0.00932776	449.528	1.20092e-24
rs10761659	10:64445564	G	A	0.5399	0.117315	0.0126238	1.49796e-20	0.0342626	0.0126238	0.285827	0.00683758	328.694	2.26687e-16
rs1077773	7:17442679	A	G	0.5238	0.0721282	0.012398	5.96458e-09	0.0170647	0.012398	0.592546	0.00259534	124.232	2.11648e-07
rs10910092	1:2501516	G	A	0.4676	-0.0863506	0.0127821	1.42266e-11	0.0148903	0.0127821	0.643427	0.00371256	177.909	1.16764e-09
rs11083840	19:47119910	G	T	0.4025	0.0691316	0.0125262	3.41036e-08	0.0223094	0.0125262	0.508704	0.00229872	110.001	1.14578e-06
rs11150589	16:30482494	C	T	0.5268	-0.0798521	0.0127057	3.28398e-10	-0.0456879	0.0127057	0.161082	0.00317902	152.26	1.18614e-07
rs111830527	1:22687173	A	G	0.05254	-0.192324	0.0292804	5.08745e-11	-0.00766319	0.0292804	0.956299	0.00368254	176.466	1.32217e-09
rs11229555	11:58408687	T	G	0.2515	-0.0823351	0.0144507	1.2147e-08	0.0122041	0.0144507	0.732057	0.00255229	122.166	2.60389e-07
rs11230563	11:60776209	T	C	0.348	-0.0750666	0.0133556	1.90296e-08	0.0614095	0.0133556	0.100013	0.00255712	122.397	4.45475e-06
rs11641184	16:11704651	A	C	0.4762	0.0780232	0.0124939	4.24043e-10	-0.0589149	0.0124939	0.0664967	0.00303691	145.433	3.47529e-07
rs11676348	2:219010146	T	C	0.4763	0.0744362	0.0124232	2.07678e-09	-0.00218968	0.0124232	0.946423	0.00276415	132.335	3.27758e-08
rs1182188	7:2869985	C	T	0.2989	-0.107615	0.0137507	5.03153e-15	0.0140508	0.0137507	0.674404	0.0048538	232.865	1.32052e-12
rs12318183	12:68503836	A	C	0.3854	0.162178	0.0126604	1.44278e-37	0.0114422	0.0126604	0.738037	0.01246	602.384	8.2356e-32
rs12718244	7:50175654	A	G	0.4081	0.0717762	0.0126545	1.4115e-08	0.0012086	0.0126545	0.972414	0.00248889	119.124	1.58808e-07
rs12720356	19:10469975	C	A	0.08572	0.153279	0.0227683	1.67225e-11	0.0444871	0.0227683	0.447891	0.00368262	176.469	2.6557e-09
rs12796489	11:3059360	A	C	0.02286	-0.67649	0.0559623	1.21787e-33	-0.420114	0.0559623	0.0696097	0.0204449	996.476	7.5282e-26
rs1297256	21:16805676	T	C	0.4249	-0.10106	0.0127351	2.09604e-15	-0.0369553	0.0127351	0.254517	0.00499136	239.498	4.4233e-12
rs13136827	4:123171318	C	T	0.1622	-0.111814	0.0176452	2.34542e-10	0.079943	0.0176452	0.1089	0.00339792	162.78	1.37937e-07
rs13255292	8:129076573	T	C	0.3284	-0.075463	0.0137225	3.81514e-08	0.0666968	0.0137225	0.0489181	0.00251196	120.23	1.33384e-05
rs13430791	2:43481013	A	G	0.1202	0.105886	0.0186614	1.39422e-08	0.0279933	0.0186614	0.652298	0.00237135	113.484	3.6274e-07
rs16841904	1:197701992	T	C	0.2028	0.0860225	0.015305	1.90349e-08	-0.0724411	0.015305	0.105201	0.00239271	114.509	4.26227e-06
rs17694108	19:33731551	A	G	0.2797	0.0958444	0.0139396	6.16737e-12	-0.00314084	0.0139396	0.925576	0.00370143	177.374	2.37642e-10
rs17780256	17:70642923	C	A	0.1927	-0.115389	0.0160316	6.12774e-13	-0.0203379	0.0160316	0.630231	0.00414262	198.604	8.75462e-11
rs1801274	1:161479745	G	A	0.4958	-0.170896	0.012653	1.4345e-41	0.0120071	0.012653	0.706972	0.0146017	707.459	4.01157e-35
rs1990760	2:163124051	T	C	0.6085	-0.0855732	0.0134145	1.7809e-10	0.0224999	0.0134145	0.488977	0.00348898	167.157	1.60576e-08
rs2274351	10:104264107	T	C	0.5373	0.0710979	0.0130334	4.89531e-08	-0.010456	0.0130334	0.743805	0.00251339	120.299	8.17242e-07
rs2395022	7:98750379	C	A	0.95885	-0.183896	0.029166	2.87919e-10	0.018356	0.029166	0.814279	0.00266867	127.751	8.75825e-09
rs2497318	10:94432000	T	C	0.4504	-0.0714375	0.0125164	1.14641e-08	-0.0338898	0.0125164	0.293908	0.00252655	120.931	9.91752e-07
rs2516440	6:31440497	A	G	0.3222	-0.0997745	0.0137762	4.40352e-13	-0.0443764	0.0137762	0.189159	0.00434807	208.496	5.10315e-10
rs272882	5:131669161	T	G	0.6733	0.145856	0.0138588	6.66807e-26	-0.00671115	0.0138588	0.837319	0.00935915	451.055	4.00797e-22
rs2836883	21:40466744	A	G	0.2728	-0.227134	0.0147424	1.47333e-53	0.0199024	0.0147424	0.590572	0.0204688	997.663	6.52058e-45
rs3024493	1:206943968	A	C	0.1572	0.226278	0.0163471	1.41971e-43	0.0225386	0.0163471	0.61279	0.0135672	656.65	1.49624e-36
rs34659678	6:111888540	T	C	0.05734	0.209947	0.0250948	5.95251e-17	-0.022013	0.0250948	0.735817	0.00476499	228.584	2.47327e-14
rs35223180	1:8185902	T	G	0.1791	-0.141003	0.0175766	1.0392e-15	-0.00490945	0.0175766	0.893428	0.00584618	280.756	1.5677e-13
rs3774937	4:103434253	C	T	0.3257	0.099276	0.0131621	4.60787e-14	-0.0149322	0.0131621	0.656762	0.00432902	207.579	9.07807e-12
rs3776414	5:10689562	G	T	0.3756	0.0704798	0.0128464	4.10346e-08	0.0430203	0.0128464	0.218687	0.00232996	111.499	3.82721e-06
rs4366152	9:117564875	C	T	0.68	0.120371	0.0135814	7.79471e-19	-0.00231904	0.0135814	0.947202	0.00630569	302.963	2.71863e-16
rs4656958	1:160856964	G	A	0.6821	0.0824158	0.0138702	2.8167e-09	-0.0214748	0.0138702	0.52896	0.00294571	141.052	1.37666e-07
rs4676410	2:241563739	A	G	0.2038	0.142022	0.0157426	1.85481e-19	0.0569688	0.0157426	0.117585	0.00654587	314.579	7.94718e-15
rs4712520	6:20640871	C	T	0.8182	0.0929892	0.0166206	2.20841e-08	-0.0119971	0.0166206	0.758588	0.00257246	123.134	4.02032e-07
rs4728142	7:128573967	A	G	0.439	0.0969671	0.0126655	1.91823e-14	0.0368718	0.0126655	0.255939	0.00463133	222.143	2.64001e-11
rs4743820	9:93928416	T	C	0.7019	0.0809228	0.0137572	4.04772e-09	0.0324228	0.0137572	0.340541	0.00274037	131.193	3.55478e-07
rs4747886	10:6176166	T	C	0.4081	0.0738479	0.0128701	9.58341e-09	0.0434152	0.0128701	0.184305	0.00263464	126.118	1.45801e-06
rs4812833	20:43068996	A	G	0.5188	0.103346	0.0125571	1.87068e-16	0.0705837	0.0125571	0.0316308	0.00533265	255.962	9.35865e-12
rs483905	11:96023427	A	G	0.289	0.0849927	0.0135107	3.15929e-10	-0.0425029	0.0135107	0.276664	0.00296866	142.155	5.98926e-08
rs4947328	6:31561747	G	A	0.02366	0.239455	0.038129	3.38314e-10	-0.0806724	0.038129	0.290386	0.00264907	126.811	5.93461e-08
rs4973341	2:228660362	T	C	0.6627	0.073473	0.0131405	2.25336e-08	0.024859	0.0131405	0.512606	0.00241334	115.499	8.0513e-07
rs4976646	5:176788570	C	T	0.3415	0.0787748	0.0132165	2.51721e-09	0.0191658	0.0132165	0.566118	0.00279094	133.621	1.11828e-07
rs55808324	14:88444752	A	G	0.09318	0.127209	0.021035	1.47092e-09	-0.0652433	0.021035	0.253398	0.0027347	130.921	2.299e-07
rs56167332	5:158827769	A	C	0.3375	0.141368	0.0131737	7.2711e-27	0.00844511	0.0131737	0.807313	0.008937	430.527	7.01604e-23
rs5752986	22:30351571	A	G	0.7416	-0.0813752	0.0142747	1.19344e-08	0.0426705	0.0142747	0.229449	0.00253791	121.476	1.36745e-06
rs59418206	10:35331624	A	G	0.3508	0.0735513	0.012978	1.45001e-08	-0.0202854	0.012978	0.540574	0.00246405	117.932	5.14927e-07
rs6111031	20:1682037	T	C	0.1591	-0.260863	0.0190685	1.33137e-42	-0.100245	0.0190685	0.0389018	0.0182083	885.441	1.31434e-32
rs61893460	11:76291154	A	G	0.4447	0.121119	0.0125424	4.60363e-22	0.0229654	0.0125424	0.482372	0.00724518	348.431	3.92866e-18
rs6426833	1:20171860	A	G	0.536	0.232387	0.0125836	3.77051e-76	-0.0116393	0.0125836	0.716092	0.0268619	1317.87	1.77425e-64
rs6466198	7:107480126	T	A	0.386	0.133923	0.0128457	1.8954e-25	-0.0517358	0.0128457	0.120221	0.00850151	409.368	1.1657e-19
rs661054	11:114430410	G	A	0.3408	-0.124858	0.0135529	3.18273e-20	0.00528548	0.0135529	0.871702	0.00700454	336.777	2.38883e-17
rs6920220	6:138006504	A	G	0.2086	0.146936	0.015222	4.77969e-22	0.0531604	0.015222	0.19494	0.00712848	342.778	2.81455e-17
rs7240004	18:46395022	G	A	0.3795	-0.0823655	0.0130179	2.49862e-10	-0.035678	0.0130179	0.283582	0.00319502	153.029	4.79875e-08
rs7404095	16:23864590	C	T	0.5796	0.0717686	0.0126826	1.52416e-08	0.0657002	0.0126826	0.0486564	0.00251009	120.141	6.74866e-06
rs7547569	1:67731368	C	T	0.06675	-0.495701	0.0291648	8.70964e-65	0.0355243	0.0291648	0.645937	0.0306139	1507.76	1.35413e-54
rs7608910	2:61204856	G	A	0.3909	0.127099	0.0126851	1.25026e-23	-0.00152223	0.0126851	0.963281	0.00769252	370.111	1.97832e-20
rs76546301	7:50498389	A	G	0.01822	0.26496	0.0410174	1.04918e-10	0.00902138	0.0410174	0.948778	0.00251162	120.214	2.51475e-09
rs76904798	12:40614434	T	C	0.1368	0.104624	0.0176013	2.77984e-09	0.00142547	0.0176013	0.979559	0.00258518	123.744	3.85289e-08
rs7738430	6:31508836	C	T	0.02624	0.367964	0.0340763	3.50913e-27	-0.086278	0.0340763	0.238201	0.00691921	332.645	1.20063e-21
rs79045992	16:68518992	A	G	0.1033	0.118093	0.02083	1.43321e-08	-0.09669	0.02083	0.0974541	0.0025836	123.668	3.66708e-06
rs8096327	18:12887750	G	A	0.3839	0.093806	0.0127914	2.24233e-13	-0.00169405	0.0127914	0.959904	0.00416256	199.564	1.24386e-11
rs913678	20:48955424	C	T	0.3293	-0.0757579	0.013301	1.22914e-08	0.0289599	0.013301	0.389252	0.00253516	121.344	7.29991e-07
rs941823	13:41013977	C	T	0.7509	0.108669	0.0146906	1.39155e-13	-0.0292603	0.0146906	0.417693	0.00441771	211.851	5.82623e-11
rs9611131	22:39662480	C	T	0.1477	-0.142696	0.0181548	3.84326e-15	0.0335838	0.0181548	0.498553	0.00512657	246.019	2.11111e-12
rs9836291	3:49697459	A	G	0.2878	0.170257	0.0132458	8.19785e-38	-0.00698772	0.0132458	0.829989	0.0118832	574.162	2.98532e-32
rs9891119	17:40507980	C	A	0.3536	-0.0895467	0.0133101	1.72346e-11	-0.00212475	0.0133101	0.948523	0.00366558	175.65	5.34537e-10
rs9941524	2:199499443	G	A	0.4559	0.0977156	0.0127881	2.15278e-14	-0.0154262	0.0127881	0.63017	0.00473703	227.236	5.28369e-12
EA, effect allele. OA, other allele. EAF, effect allele frequency. SE, standard error.
